# Supplementary material for: The Role of the Gut and Airway Microbiota in Chronic Rhinosinusitis with Nasal Polyps: A Systematic Review
Source: Int J Mol Sci. 2024 Jul 27;25(15):8223. doi: 10.3390/ijms25158223 (PMC11311313; doi:10.3390/ijms25158223)
Supplement: Supplementary file 1 [file ijms-25-08223-s001.zip]

Archive with 4 entries (4 files):
- Supplementary Data S1_26062024.xlsx
- Supplementary Data S2_26062024.xlsm
- Supplementary Data S3_26062024.xlsx
- Supplementary Table S1_26062024.pdf
