# Supplementary material for: The Role of the Gut and Airway Microbiota in Chronic Rhinosinusitis with Nasal Polyps: A Systematic Review
Source: Int J Mol Sci. 2024 Jul 27;25(15):8223. doi: 10.3390/ijms25158223 (PMC11311313; doi:10.3390/ijms25158223)
Supplement: Supplementary file 1 [file ijms-25-08223-s001.zip › Supplementary Data S1_26062024.xlsx]

## Sheet: Information
	Id.	Section	Reference	Title	Study type	Objective	Sample size	Population/Country	Age	Sex	Other diseases	Type of sample	Methodology	Results/Conclusion	Observations
1	M1	1+2	Liu, et al. 2014	The microbiology of chronic rhinosinusitis with and without nasal polyps	Cross-sectional study (Retrospective, May 2011-July 2012	To compare the predominant bacteriological profiles in the middle meatus of Chinese CRSwNP patients, CRSsNP patients, and control subjects.	537 (285 were finally included)	CRSwNP (165), CRSsNP (76) and non-CRS control sunjects (44)/ China	18-80/ CRSwNP: 18-78, average: 45.2	Men (185, CRSwNP: 109) and women (100, CRSwNP: 56)	Asthma (14, 13 with CRSwNP), allergic rhinitis (11, 10 with CRSwNP) and aspirin intolerance (1, 1 with CRSwNP)	Middle meatus swab samples	Microbial identification using standard microbiologic techniques	Coagulase-negative staphylococci followed by Streptococcus, Corynebacterium species, Staphylococcus aureus and Haemophilus influenzae./ There were no significant differences in the species or the number of different bacterial isolates between CRSwNP and control groups./ More Gram-negative aerobic and facultative anaerobic bacteria were found in the normal subgroup than in the subgroup with increa…	No antibiotics or oral steroids within the previous 2 weeks
2	M2	1	Costa, et al. 2014	Detection of Herpesviruses 1–6 and Community-Acquired Respiratory Viruses in Patients with Chronic Rhinosinusitis with Nasal Polyposis	Cohort study (Prospective study, Follow-up 2 month)	To evaluate human herpesviruses 1-6 and community-acquired respiratory viruses (CARVS) prevalence in CRSwNP undergoing FESS	35	CRSwNP (35)/Italy	CRSwNP: 23-77, average: 50.3	Men (25 with CRSwNP) and women (10 with CRSwNP)	Asthma (8 with CRSwNP) and allergy (15 with CRSwNP)	Bioptic samples of polyps	Microbial identification using molecular techniques (qPCR and PCR assays).	60% patients were positive to at least one virus in at least one specimen./ The highest prevalence was found for Human herpes viruses (HHV)-6, Epstein-Barr virus (EBV), cytomegalovirus (CMV) and Herpes simplex virus type 1 (HSV-1)	-
3	1	1 + 3	Varvyanskaya, et al. 2014	Efficacy of long-term low-dose macrolide therapy in preventing early recurrence of nasal polyps after endoscopic sinus surgery	Randomized controlled trial	To evaluate the efficacy of long-term macrolide therapy to prevent recurrence of nasal polyps (NP)	66 (55 completed)	CRSwNP patients underwent bilateral functional endoscopic sinus surgery (ESS)/Russia	18-77 (average, 48.7)	Men (36) and women (30)	Atopia (19 patients), bronchial asthma (35) and Aspirin-Exacerbated Respiratory Disease (AERD, 27)	Middle nasal meatus swab samples prior to FESS and at postoperative visists	Microbial identification using Walk Away-40	Staphylococcus aureus (30% patients), S. epidermitis (25%), Streptococcus haemolyticus (11%), Escherichia coli (9%), Pseudomona aeruoginosa (6%) and Enterobacter aerogenes (6%). // Bacterial spectrum changed significantly after surgery. // The number of clarithromycin-resistant strains (13%) remained constant throughtout the treatment.	No systematic steroids
4	2	1	Lee, et al. 2014	Relationship between positive bacterial culture in maxillary sinus and surgical outcomes in chronic rhinosinusitis with nasal polyps.	Cohort study (Retrospective, July 2007-June 2012// Follow-up 6 months postsurgery	To evaluate the association between bacterial infection and surgical outcomes following EES	71	CRSwNP patients without history of previous ESS or diseases which may affect CRS prognosis/Republic of Korea	-	Men (42) and women (29)	No asthma	Maxilary sinus samples after middle meatal antrostomy	Microbial identification using standard microbiologic techniques (non-used Blakesley forceps )	Aerobic and anaerobic culturing of cultures from the maxilary sinus after middle meatal antrostomy using non-used Blakesley forceps (standard microbiologic techniques): 55 of the 71 patients with positive culture result. // Microbial composition (Table 1) // Normal flora group (S. epidermidis and Corynebacterium species) had the worst prognosis of postoperation (oral antibiotics, oral and topical…
5	3	1	Choi, et al. 2014	Decreased diversity of nasal microbiota and their secreted extracellular vesicles in patients with chronic rhinosinusitis based on a metagenomic analysis	Cross-sectional study (May 2012-September 2013)	To compare the diversity of nasal microbiota and their secreted extracellular vesicles between non-CRS subjects and CRSwNP patients	11	CRSwNP (5) and CRSsNP (3) patients and non-CRS controls (3)/Republic of Korea	19-67 (average 43.1)/CRSwNP patients: 23-67 (45.6)	Men (8/4 with CRSwNP) and women (3/1 with CRSwNP)	Atopia (3 patients/1 with CRSwNP)	Nasal lavage fluids	Metagenomic analysis (OTUs, 16 rDNA amplicons pyrosequencing on a Roche 454 GS-FLX platform)	Microbial composition (Figure 7) /The major bacterial genera were: Pseudo-monas, Haemophilus, Staphylococcus, Morax-ella, Enterobacter and Fusobacterium*/ Pseudomonas spp. and S. aureus as well as EV from Pseudomonas spp., Propionibacterium spp. And S. aureus increased significantly in CRSwNP compared with CRSsNP	No antibiotics, corticosteroids or other immunomodulating agents for at least 4 weeks before surgery
6	4	1+2	Uhliarova, et al. 2014	The effect of smoking on CT score, bacterial colonization and distribution of inflammatory cells in the upper airways of patients with chronic rhinosinusitis.	Cross-sectional study (Prospective)	To determine whether smoking affect CT score, bacterial diversity of the upper airways and distribution of inflammatory cells in nasal mucosa in CRSwNP and CRSsNP patients and control group	64	CRSwNP (20) and CRSsNP (17) patients and non-CRS controls (27)/Slovakia	18-76 (average 46.2)/CRSwNP patients: 22-76 (49.6)	-	Patients with history of asthma, atopy and aspirin intolerance were excluded	Middle nasal meatus swab samples / Tissue samples from the uncinated process or posterior part of the inferior nasal turbinate	Microbial identification using standard microbiologic techniques / Histological investigation (hematoxylin and eosin staining)	Bacterial species (Table 1) / The pathogenic bacteria were more present in CRSwNP than CRSsNP and control group. They were also significatly more often isolated from smoker than from non-smokers and non-pathogenic bacteria (Coagulase-negative Staphylococcus spp. and Corynebacterium spp.) from non-smokers compared to smokers. / Differences in distribution of neutrophils and macrophages in nasal mu…	No antibiotic within the 4 weeks before enrolment
7	5	1+3	Korkmaz, et al. 2014	Biofilms in chronic rhinosinusitis with polyps: is eradication possible?	Randomized controlled trial	To compare the efficacy of topical nasal steroids (mometasone furoat) either as monotherapy or comined with long-term oral clarithromycin in eradicating the biofilm of nasal polyp samples	44 (34 completed)	CRSwNP patients/Turkey	-	Men (26) and women (18)	-	Nasal polyp samples	Scanning electron microscopic (SEM) examination	Overall biofilm prevalence was found to be 68 % (23/34) in the initial baseline SEM examination. // Adding clarythromycin to mometasone furoat was assocciated with a statistically significant eradication in biofilm formation (6 of 12 biofilm positive samples turned into negative) when compared to adding mometasone furoat alone (in 1 of 11 biofilm-positive samples). It was not demostrated that com…	No antibiotic and/or corticosteroid treatment within the past 1 month
8	6	1	Rowan, et al. 2015	The role of viruses in the clinical presentation of chronic rhinosinusitis	(Prospective case-control study, August 2013-April 2014)	To determine the presence of respiratory viruses in the paranasal sinuses of CRSwNP and CRSsNP patients in comparasion with healthy control. Correlation of clinical and radiographic measures of CRS with viral presence was also evaluated	35	CRSwNP (13) and CRSsNP (8) patients and non-CRS controls (14)/USA	CRSwNP patients: average 50.0	Men (19/9 with CRSwNP) and women (16/4 with CRSwNP)	Allergic rhinitis (19 patients/11 with CRSwNP), asthma (14 patients and 1 control/11 with CRSwNP) and AERD (2 patients/2 with CRSwNP)	Middle meatus or ethmoid sinuses swab samples	Microbial identification using reverse transcriptase-polymerase chain reaction (RT-PCR)	The presence of viruses (Coronovirus) was detected in one patient of the total CRSwNP group. None of the controls had a positive screen.	-
9	7	1	Singh, et al. 2015	Bacterial biofilm on the sinus mucosa of healthy subjects and patients with chronic rhinosinusitis (with or without nasal polyposis)	Cross-sectional (Prospective, September 2011-October 2012) // Randomised study	To determine the presence of bacterial biofilm on the sinus mucosa of CRSwNP and CRSsNP patients and healthy subjects.	100	CRSwNP (18), ACP (12) and CRSsNP (20) patients and non-CRS controls (50)/India	-	-	-	Sinus samples obtained intra-operatively	Microbial identification using standard microbiologic techniques	Bacterial biofilm was detected most commonly in patients with ethmoidal polyps (12 out of 18 patients; 67 %
10	8	1+2	Tabet, et al. 2015	Gram-negative bacterial carriage in chronic rhinosinusitis with nasal polyposis is not associated with more severe inflammation	Cross-sectional study	To determine wether Gram-negative bacterial carriage impacted disease evolution and inflammatory profile in CRSwNP patients	337	CRSwNP (337)/ Canada	-	-	Self-reported asthma (approximately 200), self-reported allergies (215) and acetylsalicylic acid sensitivity (101)	Middle nasal meatus swab samples	Microbial identification using standard microbiologic techniques / Standard hospital protocol to determine serum biomarkers	Bacterial species (Table 1) // CRSwNP patients colonized with Gram-negative bacteria have a similar inflammation pattern to those colonized with only Gram-positive bacteria. / P. aerugionosa carriage was associated with a higher self-reported incidence of asthma. / A higher serum IgE levels was associated with non-Pseudomonas Gram-negative bacteria.
11	9	1+3	Liu, et al. 2015	Impact of saline irrigation and topical corticosteroids on the postsurgical sinonasal microbiota.	Cross-sectional study	To evaluate the impact of saline irrigation and topical corticosteroids on the post-surgical sinosal microbiota of CRSwNP patients and controls	42	CRSwNP (14) and 28 controls/ USA	25-77/CRSwNP patients:27-65 (average 52.0)	Men (15/3 with CRSwNP) and women (27/11 with CRSwNP)	-	Nasal cavity and maxillary swab samples	Molecular technique (Pyrosequencing analysis)	Propionibacterium, Corynebacterium, S. aureus, S. epidermis and S. pasteuri were the most abundant. / A higher proportional abundance of Corynebacterium, Serratia and Finegoldia was found in men than women. // Nasal saline irrigation with or without intranasal steroid spray was not associated with a distinct alteration in the microbiota composition of CRSwNP patients	No systemic antibiotics or corticosteroids in the previous eight weeks
12	10	1+3	Ramakrishnan, et al. 2015	Impact of cigarette smoking on the middle meatus microbiome in health and chronic rhinosinusitis.	Cross-sectional study	To determine the association between smoking history and sinonasal microbiome alterations in both CRS patients and non-CRS subjects.	101	CRSwNP (22) and CRSsNP (48) patients and non-CRS controls (31)/ USA	>18	Men (59/39 with CRS) and women (42/31 with CRS)	Allergic rhinitis (60/51 with CRS), asthma (31/29 with CRS), presence of purulence (33/33 with CRS) and diabetes (5/3 with CRS)	Middle nasal meatus swab samples / Tissue samples from the uncinated process or posterior part of the inferior nasal turbinate	Molecular technique (Broad-range 16S rRNA gene PCR and pyrosequencing analysis, OTUs)	Staphylococcus, Corynebacterium, Camobacteriaseae and Streptococcus were the most abundant genera in CRSwNP patients. // Smoking had a stronger effect on the microbiota at the phylum level (Bacteroides, Firmicutes and Proteobacteria). Cigarette-smoking history was associated with less bacterial diversity, with a significant decrease of the phylum Firmicutes but aslo an increase of the genera Carn…	No systemic corticosteroids for at least 1 month
13	11	1	Gelber, et al. 2016	Evaluation of Malassezia and Common Fungal Pathogens in Subtypes of Chronic Rhinosinusitis	Cross-sectional study	To determine the presence of certain fungal microbial species in CRS patients and healthy controls	28	CRSwNP (15), allergic fungal rhinosinusitis (3), fungus ball (3) and controls (7)/USA	CRSwNP patients: average 49	Men (17/9 with CRSwNP) and women (11/6with CRSwNP)	Asthma (12 patients/10 with CRSwNP), aspirin sensitivity (4 patients/4 with CRSwNP) and eosinophilic mucin (10/7 with CRSwNP)	Ethmoid and maxillary sinuses brush samples	Molecular technique (Microbial identification using genus/species-specific quantitative PCR (Qpcr)	Malassezia genus, M. globosa and M. restricta were identified in CRSwNP patients (10, 4 and 7, respectively) but not Aspergillus flavus, A. fumigatus, Alternaria alternata and Candida albicans.
14	12	1	Stern, et al. 2016	Bacteriology of the middle meatus in chronic rhinosinusitis with and without polyposis	Cross-sectional study (January 2011-December 2013)	To define the bacteriology of CRSwNP and CRSsNP patients and controls	163	CRSwNP (60), CRSsNP (50), control patients with septal deviation (26) and nasal healthy subjects (27)/Israel	CRSwNP patients: average 51.2	Men (37 with CRSwNP) and WOMEN (23 with CRSwNP)		Middle nasal meatus swab samples preoperatively taken	Microbial identification using standard microbiologic techniques	Positive cultures (52) mainly for pathogenic bacteria (47) were found in the most of CRSwNP patients. / A higher rate of Gram-negative bacteria isolates than Gram-positive bacteria was found. / S. aureus, Citrobacter diversus, Proteus mirabilis, Enterobacter, Pseudomonas, Kelbsiella oxytoca, S. pneumoniae and K. pneumoniae were the pathogenic bacteria mos frequently isolated.	No antibiotics in the previous month
15	13	1	Saibene, et al. 2016	Odontogenic and rhinogenic chronic sinusitis: A modern microbiological comparison	Cross-sectional study (December 2011-October 2013)	To define the bacteriology of CRSwNP and sinosal complication of dental disease or treatment (SCDDT) patients	44	SCDDT (28) and CRSwNP (16) patients / Italy	SCDDT patients: average 49.4 and CRSwNP patients: average 49.4	Men (26/13 with CRSwNP) and women (18/3 with CRSwNP)		Endosinusal pus and biopsies from nasal polyps and fungus balls	Microbial identification using standard microbiologic and molecular techniques (pyrosequencing analysis)	S. aureus and other staphylococci, Peptostreptococcus spp., E. coli and Bacteroides spp. /9 of 15 patients had no observed microbial growth.
16	14	1	Wos-Oxley, et al. 2016	Exploring the bacterial assemblages along the human nasal passage	Cross-sectional study	To compare the nasal microbiota in regards to health state, anatomical region and sampling strategy	79	CRSwNP (15) and CRSsNP (27) patients and non-CRS controls (37)/ Germany	18-79/CRSwNP patients: 20-77 (52)	Men (50/13 with CRSwNP) and women (29/2 with CRSwNP)	Asthma (6/4 with CRSwNP), aspirin sensitivity (3/3 with CRSwNP) and allergic rhinitis (23/5 with CRSwNP), Hymenoptera venom allergy (1/0 with CRSwNP), allergy to drugs (9/1 with CRSwNP), allergy to foods (3/0 with CRSwNP).	Swab samples at four different regions along the nasal passage (anterior and posterior vestibules and inferior and middle meatuses) and tissue biopsies	Microbial identification using molecular technique (sequencing analysis)	No significant differences were found for global bacterial profiles at the sampling sites. (Core bacterial members arer consistent along the epithelium of the nasal passages). // There were significant differences between the bacterial assemblages and diversity measured for different sample types*.	No antibiotics or oral immunosuppressants at the time of sampling neithermelanoma or papiloma
17	15	2	Sproson, et al. 2016	Common airborne fungi induce species-specific effects on upper airway inflammatory and remodelling responses	Cohort study (Ex vivo)	To study the inflammatory and remodelling responses related to challenge with airborne fungal species in nasal polyp explant tissues	6	CRSwNP (6)/UK	CRSwNP patients: average 53	Men (3 with CRSwNP) and women (3 with CRSwNP)	Asthma (3 with CRSwNP) and Allergy (3 with CRSwNP)	Nasal polyp explant tissue	Enzyme-linked Immunosorbent assay (ELISA) // Nasal polyp explant tissue stimulation model	Aspergillus niger stimulation increased pro-inflammatory cytokines TNF-α, GM-CSF and IL-6 whilst having little effect on the remodelling cytokines bFGF and TGF-b1. / Cladosporium sphaerospermum, Alternaria alternata and Penicillium notatum stimulation reduced pro-inflammatory cytokines TNF-α and IL-6, but induced a dose-dependent increase in remodelling cytokines TGF-b1 and bFGF.	None had taken antibiotics or oral steroids for at least 8 weeks prior to surgery
18	16	1+2	Biswas, et al. 2017	Toll-like receptor activation by sino-nasal mucus in chronic rhinosinusitis	Cross-sectional study	To determine the association between the sino-nasal microbiota and toll-like receptor (TLR) activation in healthy and CRS patientes	36	CRSwNP (11), CRSsNP (9) and CRS with cystic fibrosis (CRS/CF, 6) patients and healthy control patiens (10)/New Zealand	18-84 (average 43.9)/CRSwNP patients: 18-71 (41.4)	Men (14/7 with CRSwNP) and women (22/4 with CRSwNP)	Asthma (2/8 with CRSwNP) and aspirin sensitivity (2/0 with CRSwNP)	Nasal lavage and sino-nasal mucus samples	Microbial identification using molecular technique (sequencing analysis, OTUs and qPCR). // Measurement of mucosal cytokines using a Cytometric Bread Array (CBA). / Measurement of the activation of TLR2/1 and TLR4 receptors by sino-nasal tissue using transfected human embryonic kidney (HEK293) cells*	Different dominating genera were found across the samples from CRSwNP patients, including members of the genera Pseudomonas, Haemophilus, Moraxella and Staphylococcus, among others. // IL-6 and TNK produced the highest signals. / Two patients only showed TLR4 activation correlated positively with TNF and with a more elevated bacterial abundance but lower bacterial diversity compared with non-acti…	No antibiotic and prednisone
19	17	1+2	Cope, et al. 2017	Compositionally and functionally distinct sinus microbiota in chronic rhinosinusitis patients have immunological and clinically divergent consequences	Cross-sectional study	To determine the association of distinct pathogenic sinus microbiota with specific innate and adaptive immune response and relative risk of nasal polyposis	76 (69 completed)	CRSwNP (32) and CRSsNP (27) patients and non-CRS controls (10)/USA	18-88 (average 46.6)/CRSwNP patients: 19-88 (48.4)	Men (40/21 with CRSwNP) and women (29/11 with CRSwNP)	Asthma (18/12 with CRSwNP) and cystic fibrosis (9/7 with CRSwNP)	Sinus brushing samples from subjects undergoing ESS	Microbial identification using molecular technique (sequencing analysis, OTUs and qPCR) // Measurement of expression of innate and adaptive genes using RT-PCR	Bacterial community composition within the cohort did not correlate with polyposis. / Most of the CRSwNP patients cluster into a sub-group typically dominated by Corynebacterium. // Most of the CRSwNP patients cluster into a sub-group associated with PPAR-y and RIG-I signaling pathways and a significant increase in IL-5	Most of the patients had taken pre-operative antibiotics (<3 months)
20	18	1	Lal, et al. 2017	Mapping and comparing bacterial microbiota in the sinonasal cavity of healthy, allergic rhinitis, and chronic rhinosinusitis subjects.	Cross-sectional study	To compare the microbiota of the middle meatus and inferior meatus in healthy, allergic rhinits and CRS patients and characterize intra- and inter-subject and inter-group differences	65/48 for mapping intrasubject microbiota diversity and composition	CRSwNP (25/17) and CRSsNP (21/18) patients, allergic rhinitis patients (11/11) and healthy subjects (8/4)/USA	21-88	Men (31) and women (34)	-	Sinonasal swab samples at middle and inferior meatus	Microbial identification using molecular technique (sequencing analysis, OTUs)	Differences in phylogenetic diversity/richness and evenness were not observed between MM and IM associated microbiota in CRSwNP patients./Differences in beta diversity were not detected across all subject in CRSwNP patients./Taxa enriched in CRSwNP included Staphylococcus and Alloiococcus, as well as low-abundance Corynebacterium, Haemophilus , Prevotella and Porphyromonas.	No antibiotics and/or corticosteroids in the previous month
21	M3	1	Zhao, et al. 2018	Role of Fungi in Chronic Rhinosinusitis Through ITS Sequencing	Cross-sectional study (Prospective)	To analyze and quantify the sinonasal mycobiome in healthy control and CRS patients in an attempt to better elucidate its role in sinus disease	90	CRSwNP (31), CRSsNP (32) and non-CRS control patients (27)/ Australia	-	-	Asthma and allergic mucin	Middle meatus swab samples intraoperatively	Microbial identification using standard microbiologic and molecular techniques (sequencing, OTUs).	Four of 31 CRSwNP patients had fungus detected (Aspergillus, Fusarium and without fungus identified)	-
22	19	1+2	Hoggard, et al. 2018	Inflammatory Endotypes and Microbial Associations in Chronic Rhinosinusitis.	Cross-sectional study	To study the association between inflammatory cells and signaling markers of CRS endotypes and the sinonasal bacterial community patterns	110	CRSwNP (46), CRSsNP (46), CRSwCF (7) and controls (17)/New Zealand (Most of patients were european)	18-84/CRSwNP patients: 18-71 (48)	Men (55/25 with CRSwNP) and women (55/14 with CRSwNP)	Asthma (48/28 with CRSwNP), aspirin sensitivity (14/40 with CRSwNP) and AERD (11/11 with CRSwNP), Hymenoptera venom allergy (1/0 with CRSwNP), allergy to drugs (9/1 with CRSwNP), allergy to foods (3/0 with CRSwNP).	Tissue biopsies collected from the bulla ethmoidalis at the time of surgery	Microbial identification using molecular technique (sequencing analysis, OTUS, and qPCR). // Measurement of mucosal cytokines using a Cytometric Bread Array (CBA). / Measurement of the activation of TLR2/1 and TLR4 receptors by sino-nasal tissue using transfected human embryonic kidney (HEK293) cells*	CRSwNP patients were grouped in subjects clusters (SC6 and SC7) mainly associated with Staphylococcus, Corynebacterium, Streptococcus and Propionibacterium. // IL-8, CD68+ macrophages, eosinophils, neutrophils and plasma cells and IL-5 were significantly elevated in CRSwNP patients.	Most of the patients had not taken pre-operative antibiotics and corticosteroids (<3 months)
23	20	1+3	Jain, et al. 2018	The effect of medical treatments on the bacterial microbiome in patients with chronic rhinosinusitis: a pilot study	Randomized controlled trial	To describe the effect of oral antibiotics (doxycycline) and corticosteroids (prednisone) on the bacterial microbiome within the paranasal mucus in CRS patients	26	CRSwNP (13) and CRSsNP (13)/New Zealand	22-67 (average 48.9)/CRSwNP patients: 29-64 (49.5)	Men (13/7 with CRSwNP) and women (13/6 with CRSwNP)		Left middle nasal meatus swab samples	Microbial identification using molecular technique (sequencing analysis, OTUs and qPCR)	Bacterial communities were ttypically dominated by Corynebacterium and Staphylococcus and at lower abundance by Streptococcus, Dolosigranulum, Haemophilus and Moraxella. /Increase in relative abundances of Corynebacterium and Haemophilus after treatment with doxycycline. / No differences in total bacterial bundance	No antibiotics neither systemic corticosteroids in the previous month but yes topical corticosteroid nasal sprays and regular sinonasal saline lavage
24	21	1	Karunasagar, et al. 2018	Detection of bacteria by 16S rRNA PCR and sequencing in culture-negative chronic rhinosinusitis	Cross-sectional study	To detect bacteria in culture-negative cases of CRS using 16S rRNA gene PCR and sequencing	20	CRSwNP (15, only 2 really identified) and CRSsNP (5)/India	-	-	-	Discharge from the sinus and mucosal biopsies from the middle meatal region collected intraoperatively	Microbial identification using standard microbiologic and molecular techniques (qPCR and sequencing analysis)	2 cases with a history of a previous sinus surgery for nasal polyposis yield Staph spp., MRSA was isolated from one.	Cases with a history of a previous sinus surgery also had history of prior treatment with steroids
25	22	1+2	Wei, et al. 2018	The microbiology of chronic rhinosinusitis with and without nasal polyps	Cross-sectional study (Retrospective, January 2014-January 2016)	To compare the microbiological features in middle meatus samples from CRSwNP and CRSsNP patients and control subjects	251	CRSwNP (136), CRSsNP (66) patients and control patients (49)/China	/CRSwNP patients: average 45.4	Men (154/89 with CRSwNP) and women (96/47 with CRSwNP)	Allergic rhinitis (85/61 with CRSwNP), asthma (41/37 with CRSwNP), history of surgery (54/37 with CRSwNP) and smoking (37/23 with CRSwNP)	Middle nasal meatus swab samples who underwent endoscopic surgery	Microbial identification using standard microbiologic	Elevated positive isolation rate of microbial cultures in the CRSwNP group (88,4%). / Coagulation-negative staphylococcus, Corynebacterium and S. epidermidiswere the most abundant. / The isolate rates of fungi was very low (3.7%)./The positive strains were mainly Gram-positive aerobic and facultative anaerobic bacteria (69.8%)./ CRSwNP patients with asthma showed a significant lower isolation rat…	No antibiotics neither glucocorticoids at least 1 month before surgery
26	23	1+2	Cantone, et al. 2018	In vivo biofilm formation, gram-negative infections and TAS2R38 polymorphisms in CRSwNP patients	Cross-sectional study (Prospective)	To investigate the relevance of the bitter taste receptor TAS2R38 genetic variants in the susceptibility to bacterial infections associated with in vivo biofilm formation in CRSwNP patients	100	CRSwNP undergoing FESS and not responding to medical therapy/Italy	Average:53	68 males and 32 females	-	Sinonasal mucosa samples	Microbial identification using standard microbiologic and Confocal laser scanning microscopy assay to determine the presence of biofilms	63% were found positive for bacterial growth./ The most common bacteria was S. epidermidis, followed by S. aureus and Enterobacteriaceae (Klebsiella spp., Citrobacter koseri and Serratia marcescens). Only one sample was found a mixed microbiota composed by Candida albicans with S. aureus. / 19 of 43 samples were found biofilm-positive. / Biofilms were associated with Klebsiella, Citrobacter, Haem…	No topical nasal steroids, decongestants, antibiotics or antihistamine in 1 month before.
27	24	1	Koeller, et al. 2018	Microbiome and Culture Based Analysis of Chronic Rhinosinusitis Compared to Healthy Sinus Mucosa	Cross-sectional study	To evaluate the bacterial community composition on the distinct types of CRS compared to healthy bacterial communities	18	CRSwNP (5), CRSsnp (5), unilateral purulent maxillary CRS (5) and control patients (3)/Germany	13->70/CRSwNP patients: 13-29	Men (8) and female (10)	-	Middle meatus swab samples and tissue samples	Microbial identification using standard microbiologic and molecular techniques (sequencing analysis, OTUs)	Enterobacteria, Staphilococci, coryneform bacteria, Propionibacteria, Viridans streptococci and Haemophilus were found in CRSwNP patients./ The most common bacteria were S. epidermidis, P. acnes and Corynebacterium spp. / The differences in the microbiome between CRSwNP and controls were insignificant.	All CRSwNP patients had eoshinophilia (>5%)./2 of CRSwNP patients were recurrent cases after preious sinus surgery./ No antibitiotics 4 weeks prior to surgery
28	25	1+2	Chalermwatanachai, et al. 2018	Chronic rhinosinusitis with nasal polyps is characterized by dysbacteriosis of the nasal microbiota.	Cross-sectional study	To compare the bacterial communities of healthy subjects with CRSwNP patients with (CRSwNP+A)/without (CRSwNP-A) co-morbid asthma	58	CRSwNP (41/CRSwNP+A:20 and CRSwNP-A:21) and healthy subjects (17)/Belgium	CRSwNP+A: average 45.75 and CRSwNP-A: average 47.52	Men (31/22 with CRSwNP, 12 with CRSwNP+A and 10 with CRSwNP-A) and women (27/19 with CRSwNP, 8 with CRSwNP+A and 11 with CRSwNP-A)	Asthma (20), atopy status positive (20) and aspirin intolerance (6*)	Middle nasal meatus swab samples and nasal tissue samples obtained from patients during endonasal sinus surgery	Microbial identification using molecular techniques (sequencing analysis, OTUs) // Total IgE, eosinophil cationic protein (ECP) and specific IgE to staphylococcal enterotoxins (SE-IgE) were measured using the UNICAP systems	Control sujects and CRSwNP patients had about the same total bacterial load but the bacterial diversity and evenness were significantly lower in CRSwNP group, especially the CRSwNP-A group (both evenness and Shannon's diversity), compared with the control group. /Phylum Proteobacteria and genus Haemophilus (H. influenzae) were more abundance in CRSwNP patients than healthy controls. In contrast, …	No systemic antibiotics or oral steroids in the last 3 months before sample collection. /All CRSwNP patients may have taken intranasal steroid until shortly before the biopsy
29	M4	1	Hoggard, et al. 2019	The sinonasal mycobiota in chronic rhinosinusitis and control patients	Cross-sectional study (Prospective)	To characterised the sinonasal fungal communities (mycobiota) in CRS patients and controls via the fungal ITS2 marker amplicon sequencing	144	CRSwNP (49), CRSsNP (50), CRS with cystic fibrosis (CRSwCF, 7) and control subjects (38)/ New Zealand	18-84/ CRSwNP: 18-71, average: 50	Men (72, 29 with CRSwNP) and female (72, 19 with CRSwNP)	Asthma (58, 35 with CRSwNP), aspirin sensitivity (18, 15 with CRSwNP)	Midle meatus swab samples intra-operatively	Microbial identification using molecular techniques (sequencing, ZOTUs).	At phylum level, Basidiomycota and Ascomycota showed the highest relative sequence abundance (ZOTUS)./ The most abundant were Malassezia followed by Davidiella.	Majority of CRSwNP patients did not have antibiotic prescription in the 4 weeks prior to surgery
30	26	1+3?	Ooi, et al. 2019	Manuka honey sinus irrigations in recalcitrant chronic rhinosinusitis: phase 1 randomized, single-blinded, placebo-controlled trial	Randomized controlled trial	To investigate the safety and preliminary efficacy of Manuka honey (MH) with augmented methylglyoxal (MGO) rinses in recalcitrant CRS	25	CRSwNP (20/10 with useful information, patients treated with MH) and CRSsNP (5)/New Zealand	27-86/CRSwNP with useful data: 49-69,average 58	Men (14/6 with CRSwNP and useful data) and women (11/4 with CRSwNP and useful data)	Asthma (10, 5 with CRSwNP and useful data), aspirin sensitivity (2, 1 with CRSwNP and useful data) and allergic rhinitis (12,6 with CRSwNP and useful data)	Sinonasal swab samples after endoscopic sinus surgery	Microbial identification using standard microbiologic techniques	The bacterial specie with higher bacterial load and prevalence were S. aureus, followed by Pseudomonas. //5 of 10 patients had a reduction in standard semiquantitative bacterial culture rate (mainly about S. aureus) as well as a statistically significant reduction in LKS (Lund-Kennedy score) outcome after 2 weeks of the MH treatment.
31	27	1	Vandelaar, et al. 2019	Analysis of sinonasal microbiota in exacerbations of chronic rhinosinusitis subgroups	Cross-sectional study (Retrospective, January 2015-December 2016)	To describe the sinus microbiota of acute exacerbations in CRSwNP, CRSsNP and allergic fungal rhinosinusitis (AFRS) patients	143	CRSwNP (55), CRSsNP (65) and AFRS (14)/USA	Average: 52.7/ CRSwNP patients: 53.2	Men (75/33 with CRSwNP) and women (59/22 with CRSwNP)	Asthma (56/38 with CRSwNP), aspirin sensitivity (9/7 with CRSwNP) and allergy (66/33 with CRSwNP), Hymenoptera venom allergy (1/0 with CRSwNP), allergy to drugs (9/1 with CRSwNP), allergy to foods (3/0 with CRSwNP).	Aspiration samples fo purulent secretions from within the middle meatus or previously opened sinus	Microbial identification using molecular techniques (sequencing analysis, OTUs)	Staphylococcus spp. (S. aureus and epidermidis), Pseudomonas spp., Haemophilus spp. Enterobacter spp. And Corynebacterium spp. Were the most prevalent. / Staphylococcus spp., Pseudomonas spp. And Streptococcus spp. Showed the most relative abundance. / An average of 3 taxa per specimen isolated showing a low level of diversity in acute exacerbation CRSwNP	Most of patients had previous sinus surgery at any time./ Some patients had taken antibiotics and steroids during the prior month
32	28	1+2	Mihalj, et al. 2019	Differential expression of TFF1 and TFF3 in patients suffering from chronic rhinosinusitis with nasal polyposis	Cohort study (Prospective, Octuber 2012-September 2013, follow-up 6 month)	To demostrate differential expression of trefoil family factor (TFF) proteins genes in CRSwNP patients and an impact of the bacterial colonization on their expression.	54	CRSwNP (29) and control patients (25)/Croatia	21-69/CRSwNP patients: 26-69 (average: 53.4)	Men (30/16 with CRSwNP) and women (24/13 with CRSwNP)	Allergy and AERD (3/3 with CRSwNP)	Nasal and sinus swab samples FESS intraoperatively (bacterial cultivation and identification) and tissue samples from different anatomical locations (genes expression analysis	Microbial identification using standard microbiologic techniques // Molecular techniques (qPCR) and immunohistochemistry	Most of patients had positive sinus swabs (23), of which 15 had isolated pathogenic bacteria and 8 nonpathogenic bacteria (S. epidermidis). / Pathogenic bacteria isolated: S. aureus, E. coli, Group B S. haemolyticus, Morganella morganii, Enterobacter spp., Serratia marascenses, P. mirabilis, Enterobacter freundii and Klebsiella oxytoca. / Patients with normal flora showed a significant seven-fold…	Local and systematic steroids during a period of 3 weeks before surgical treatment.
33	29	1	Zahiah, et al. 2019	Microbiome Profile in Chronic Rhinosinusitis with and without Polyps of Makassar, Indonesia	Case-control study (2019)	To identify a microbiome profile in CRSwNP and CRSsNP patients	20	CRSwNP (10) and CRSsNP (10)/ Indonesia	18->50/	Men (9) and female (11)	-	Nasal tissue sample intraoperatively	Microbial identification using molecular techniques (sequencing analysis, OTUs)	Six predominant phyla: Proteobacteria (54.9%), Firmicutes (21.1%), Cyanobacteria (12.5%), Fusobacteria (4.2%), Actinobacteria (4.1%) and Bacteroidetes (3.4%)./
34	30	1	Kim, et al. 2019	Recent Trends in Bacteriology of Adult Patients with Chronic Rhinosinusitis	Cross-sectional study (Retrospectively, January 2007-December 208/2011-2012/2017-2018*)	To identify trends in bacteria isolated and their antibiotic resistance from Korean adults with CRS	510	CRSwNP (376/eosinophilic CRSwNP (36) and non-eosinophilic CRSwNP (22)) and CRSsNP (134)/Korea	age>18	-	Atopia (51) and Asthma (33)	Purulent discharge in the maxillary and ethmoid sinuses samples during ESS	Microbial identification using standard microbiologic techniques	The bacterial isolation rate of CRSwNP was notably high (73.9%)./ Coagulase negative Staphylococcus (S. epidermidis), Streptococcus species, Corynebacterium, Propionibacterium species, Haemophilus species, Staphylococcus aureus and Klebsiella species were the most abundant in CRSwNP./S. epidermidis, Corynebacterium and Enterobacter species were significantly associated with eosinophilic CRSwNP pa…	No antibiotics or systemic or intranasal corticosteroids for at least four weeks before surgery
35	31	1+2	Biswas, et al. 2019	Comparison of Subtyping Approaches and the Underlying Drivers of Microbial Signatures for Chronic Rhinosinusitis.	Cross-sectional study	To stratify CRS patients based on their microbial community compositions using a probabilistic modeling approach and the traditional phenotypic approach. To investigate underlying influences on microbial states by investigating sinosal mucosal integrity, tight junction gene/protein expression and inflammatory status.	31	CRSwNP (8), CRSsNP (5), CRSwCF, cystic fibrosis (7), and disease control (8)/New Zealand	age>18	-	-	Ethmoidal sinus biopsy specimens intraoperatively	Microbial identification using molecular techniques (sequencing analysis, OTUs). / Hisological analysis.	Staphylococcus, Streptococcus, Propionobacterium and Corynebacterium were prebalent in a majority but at low relative sequence abundances. / CRSwNP were dominated by Moraxella and Stenotrophomonas but had less Streptococcus and Veillonella than controls. T cells, B cells and macrophages were significantly elevated in the CRSwNP cohort compared with that in control group.	No systermic corticosteroids or antibiotics within 4 weeks prior to surgery
36	32	1	Takeda, et al. 2019	Allergic conversion of protective mucosal immunity against nasal bacteria in patients with chronic rhinosinusitis with nasal polyposis	Cross-sectional study	To identify reactive allergens of IgE antibodies produced locally in NPs of patients with CRSwNP	61	CRSwNP (4*)/Japan	CRSwNP patients: 39-77 (53.3)	Men (-/2 with CRSwNP) and women (-/2 with CRSwNP)	Asthma (3)	Swab // Bilateral NPs	Microbial identification using standard microbiologic techniques. / ELISA, bacterial flow citometry and fluorescent microscopy	M. catarris, Corynebacterium species and S. aureus. / High frequency of IgE antibodies produced in NPs reacted specifically with nasal bacteria, incluiding S. aureus, S. pyogenes and H. influenza, M. catarrhalis and Corynebacterium stratum./ 1 Candida albicans-specific clone was also identified.
37	33	1	Gan, et al. 2019	The difference in nasal bacterial microbiome diversity between chronic rhinosinusitis patients with polyps and a control population.	Cross-sectional study	To characterize the differences in microbiome profiles between CRSwNP patients and non-CRS control subjects.	86	CRSwNP (59) and control subjects (27)/China	CRSwNP patients: (46.4) and control (43.0)	Men (53/35 with CRSwNP) and women (33/24 with CRSwNP)	Asthma (12/11 with CRSwNP) and allergic rhinitus (16, 14 with CRSwNP)	Middle meatus swab samples	Microbial identification using molecular techniques (sequencing analysis, OTUs).	The predominat bacterial phyla: Firmicutes, Proteobacteria, Actinobacteria, Bacteroidetes and Fusobacteria./The predominat bacterial genera: Lactobacillus, Corynebacterium, Staphylococcus, Streptococcus, Erysipelotrichales, Escherichia-Shigella, Haemophilus, Enterobacter, Propionibacterium and Pseudomonas. / The CRSwNP had a lower nasal microbiome richness than the control group. / The relative a…	No antibiotics and systemic or topical intranasal steroid treatments within 4 weeks before the operation
38	34	1	Wagner Mackenzie, et al. 2019	Detection and quantification of Staphylococcus in chronic rhinosinusitis.	Cross-sectional study (August 2014-August 2016)	To compare bacterial community composition and absolute abundances of S. aureus and S. epidermidis between CRS patients and controls	54	CRSwNP (18), CRSsNP (22) and controls (14)/New Zealand (Majority of patients were European)	CRSwNP: average (53.2)	Men (31) and women (23)	Asthma (14, 10 with CRSwNP	Middle meatus swab samples	Microbial identification using molecular techniques (sequencing analysis, OTUS and qPCR)	The mos abundant bacterial OTUs were: Corynebacterium, Haemophilus, Staphylococcus and Dolosigranulum./ CRSwNP had significantly higher overall bacterial load when compared to controls.	Some of patients were prescribed antibiotics at the time of sample collection
39	35	1+2	Wang, et al. 2020	Increased lipopolysaccharide content is positively correlated with glucocorticoid receptor-beta expression in chronic rhinosinusitis with nasal polyps	Cross-sectional study (July 2015-July 2017)	To investigate the expression of lipopolysaccharide (LPS) and its relationship with glucocorticoid receptors (GRs) in CRSwNP.	162	CRSwNP (112/eosinophilic CRSwNP (49) and non-eosinophilic CRSwNP (63))/China	13-71/eosinophilic CRSwNP patients: 19-65 (average: 46) and noneosinophilic CRSwNP patients: 13-71 (average:44)	Men (91/28 with eosinophilic CRSwNP and 37 noneosinophilic CRSwNP) and women (71/21 with eosinophilic CRSwNP and 26 noneosinophilic CRSwNP)	Asthma (8, 5 with eosinophilic CRSwNP and 3 with noneosinophilic CRSwNP), atopy (5, 4 with eosinophilic CRSwNP and 1 with noneosinophilic CRSwNP)	Swab samples and specimens before surgery and peripheral blood	Microbial identification using standard microbiologic techniques. / Limulus amoebocyte lysate (LAL) assay, immunohistochemistry and immunofluorescence	The most of patients showed positive culture, mainly Gram positive bateria*. / The main bacterial strains were: S. epidermidis, coagulase-negative staphylococci, E. coli, S. pneumoniae and Klebsiella pneumoniae. /An abundant LPS was found in CRSwNP, especially for nonesosinophilic CRSwNP. / LPS levels were positively correlated with receptor for glucocorticoids GR-beta expression in CRSwNP.	No intranasal or oral corticosteroid use in the 2 weeks before the surgery.
40	36	1+3	Endam, et al. 2020	Intranasal Application of Lactococcus lactis W136 Is Safe in Chronic Rhinosinusitis Patients With Previous Sinus Surgery.	Cohort study (Prospective, November 2013-December 2015, follow-up 36 days)	To verify if topical administration of Lactobacillus lactis W136 to the nasal and sinus cavaties would be safe for CRS patients refractory to medical and surgical treatment	27 (24 completed)	CRSwNP (17) and CRSsNP (7)/USA	Average: 54.9	Men (11) and women (13)	Asthma (18) and allergy (5)	Nasal swab and brushing samples	Microbial identification using standard microbiologic and molecular techniques (sequencing analysis, OTUs)	At baseline: Conventional culture: The most prevalent were Oropharyngeal flora*, coagulase-negative staphylococci, S. aureus and P. aeruginosa./Microbiome composition: Stenotrophomonas maltophilia, multiple species of Pseudomonas aeruginosa and Pseudomonas stutzeri were found in higher proportion. // Treatment was associated with reduced abundance of Staphylococcus, Peptostreptococcae and Enterob…	No corticosteroids and antibiotics within 30 days prior to recruitment
41	37	1	Wagner Mackenzie, et al. 2020	A Novel Description of the Human Sinus Archaeome During Health and Chronic Rhinosinusitis	Cross-sectional study	To investigate the prevalence, diversity and abundance of archaea in the human sinuses and any associations with disease state.	60	CRSwNP (16), CRSsNP (15), disease control participants (9) and healthy volunteers (20)/New Zealand	CRSwNP: average: 52.8	Men (37/14 with CRSwNP) and women (23/2 with CRSwNP)	Asthma (19/6 with CRSwNP)	Middle meatus swab samples	Microbial identification using molecular techniques (sequencing analysis, ASV and Droplet Digital PCR, ddPCR).	Phyla Euryarchaeota and Thaumarchaeota were detected in CRSwNP patients.* / Corynebacterium, Staphylococcus, Moraxella, Lawsonella and Haemophilus were the most abudant bacteria*./ CRSwNP subjects showed significantly decreased alpha diversity than healthy subjects.	Majority of CRSwNP patients did not have antibiotic prescription within 4 weeks of sample collection (only 3 of 13 patients).
42	38	1	Lux, et al. 2020	Antibiotic treatment for chronic rhinosinusitis: Prescription patterns and associations with patient outcome and the sinus microbiota	Cross-sectional study	To establish associations among medication usage, the sinus microbiota and patients' clinical outcomes	236	CRSwNP (79), CRSsNP (77), disease control (45) and healthy controls (35)/New Zealand	18-82/CRSwNP: 18-75 (average:46)	Men (100/26 with CRSwNP) and women (136/53 with CRSwNP)	Asthma (78/72 with CRSwNP)	Middle meatus swab samples and tissue samples intra-operatively collected	Microbial identification using molecular techniques (sequencing analysis, ASVs)	Corynebacterium and Staphylococcus were the most dominat bacterial genera. / The number of observed ASVs was significantly lower in CRSwNP when compared to healthy subjects.	Majority of CRSwNP patients did not have antibiotic prescription within 4 weeks of sample collection (only 11 of 78 patients).
43	40	1	Leszczynska, et al. 2020	Bacterial flora of the nose and paranasal sinuses among patients over 65 years old with chronic rhinosinusitis who underwent endoscopic sinus surgery	Cross-sectional study	To analyze the bacterial flora of the nose and paranasal sinuses in CRS patients who underwent ESS over 65 years of age compared to a younger group of patients (<40 years)	529 (completed 269)	CRSwNP (150) and CRSsNP (119)/Poland	-	Men (147) and female (122)	Bronchial asthma, IgE-dependent allergy and AERD	Medial nasal meatus during ESS	Microbial identification using standard microbiologic techniques	The common type of bacterium among patients with CRSwNP was Staphylococcus aureus.// There were no statistically sgnificant differences between the ocurrence of a certarin type of bacteria and the presence of NP in both groups.	No treatment with antibiotics and systemic steroids less than 4 weeks prior to the ESS
44	41	1+2	Kim, et al. 2020	Association between the sinus microbiota with eosinophilic inflammation and prognosis in chronic rhinosinusitis with nasal polyps	Cross-sectional study (February 2018-December 2018)	To investigate whether the sinus microbiota in CRSwNP is associated with eosinophilic inflammation	37	CRSwNP (31/eosinophilic CRSwNP (21) and non-eosinophilic CRSwNP (10)), control: 6/Republic of Korea	Eosinophilic CRSwNP, average: 50.6 and Noneosinophilic CRSwNPs, average: 37.3		Atopia (13, 3 with noneosinophilic CRSwNP and 10 with eosinophilic CRSwNP) and asthma (8 with eosinophilic CRSwNP)	Middle meatus swab samples. / NP tissues	Microbial identification using molecular techniques (sequencing, OTUs). / Flow cytometric and ELISA	Bacterial phyla: Firmicutes (mainly Staphylococci), Actinobacteria (mainly Corynebacterium, Bifidobacterium and Propionibacterium species) and Proteobacteria (mainly Moraxella, Pseudomonas, Enterobacter and Aggregatibacter)./ Eosinophilic CRSwNP: relative abundance of Anaerococcus, Tepidimonas and Mesorhizobium were significantly decreased and Lachnoclostridium increased when compared with those …	No antibiotics and systemic corticosteroids for at least 4 weeks prior to surgery
45	42	1	Paramasivan, et al. 2020	The international sinonasal microbiome study: A multicentre, multinational characterization of sinonasal bacterial ecology	Cross-sectional study (Prospective)	To characterize the normal microbiome, assess for any geographical or clinical influences and identify any changes associated with CRS within and across geographical sites.	532 (410 reached the final stage of analysis).	CRSwNP (172), CRSsNP (99) and 139 non-CRS healthy controls/ 9 countries (Australia, New Zealand, Thailand, India, Brazil, Chile, the Netherlands, Canada and USA)	20-75	-	Asthma and Aspirin sensitivity	Middle meatus swab samples collected intra-operatively	Microbial identification using molecular techniques (sequencing, ASV).	A core sinonasal microbiome (high prevalence of the top five abundant genera): Corynebacterium, Staphylococcus, Streptococcus, Haemophilus and Moraxella. / Corynebacterium was significantly reduced and Streptococcus increased in CRSwNP compared to controls.	Clinicians were free to treat patients.
46	43	1	Stryjewska-Makuch, et al. 2021	Bacteriological analysis of selected phenotypes of chronic rhinosinusitis with co-existing asthma, allergy and hypersensitivity to non-steroidal anti-inflammatory drugs	Cross-sectional (Retrospective study, March 2016-June 2017)	To compare the bacterial flora in CRSwNP and CRSsNP patients and investigate a possible link between the type of bacterial flora and the coexistence	470 (458 finally included)	CRSwNP (245) and CRSsNP (213)/Poland	Average of women: 49.8 and average of men: 50.6	Men (248) and women (222)	Bronchial asthma (104/83 with CRSwNP), IgE-dependen allergy (87/52 with CRSwNP) and NSAIDs (53/44 with CRSwNP)	Middle meatus swab samples collected during ESS	Microbial identification using standard microbiologic techniques	Gram negative intestinal bacilli-Enterobacteriacea,followed by coagulase-negative staphylococci and streptococci and S. aureus were the most most common in CRSwNP patients./ No statistically significant relationship was found between bacterial flora and the presence of asthma, hypersensitivity to drugs or allergy./ No statistical significance between the occurrence of a particular flora and the m…	No antibiotics locally or systemically less than 4 weeks prior to the admission to hospital
47	M5	1 (Reseach note)	Cook, et al. 2021	Dysbiosis in aspirin-exacerbated respiratory disease	Cross-sectional study	To characterize the microbiome dysbiosis in AERD patients	37	AERD (17) and healthy controls (20)/USA	-	-	AERD: (17)	Inferior turbinate swab samples	Microbial identification using molecular techniques (sequencing, OTUs).	AERD subjects showed a reduction in bacterial diversity (fewer species per sample and lower Shannon Diversity indices./ Moraxella, Corynebacterium, Pseudomonas, Staphylococcus, Sphingomonas, Streptococcus, Propionibacterium and Eikenella showed the highest relative abundance./ Overabundance of Eikenella corrodens, Moraxella catarrhalis and Pseudomonas (Proteobacteria phylum) and underabundance of…	No recent use of antibiotics and systemic corticosteroids
48	44	1+3	Kim, et al. 2021	Antibiotic-dependent relationships between the nasal microbiome and secreted proteome in nasal polyps	Cross-sectional study	To analyze the effects of antibiotics on the nasal microbiome and secreted proteome in CRS patients	99	CRSwNP (40), CRSsNP (30) and controls (29)/Korea	CRSwNP: average: 48,8	Men (67/27 with CRSwNP) and women (32/13 with CRSwNP)	Asthma (4/2 with CRSwNP), atopy (31/13 with CRSwNP) and allergic rhinitis (33/8 with CRSwNP), Hymenoptera venom allergy (1/0 with CRSwNP), allergy to drugs (9/1 with CRSwNP), allergy to foods (3/0 with CRSwNP).	Nasal secretion samples from middle meatus	Microbial identification using molecular techniques (sequencing, OTUs).	Corynebacterium (Actinobacteria), Staphylococcaceae (Firmicutes), Streptococcaceae (Firmicutes), Burkholderiaceae (Proteobacteria), Lachnospiraceae (Firmicutes), Veillonellaceae (Firmicutes), Propionibacteriaceae (Actinobacteria) and Moraxellacea (Proteobacteria) showed the highest level of relative abundance (Figure 1 A).* / Firmicutes and Bacteroidetes (Prevotellaceae) were significantly decrea…	Some patients had not taken antibiotics in the previous 3 months
49	45	1	Feng, et al. 2021	Sinus Microbiota in Patients With Eosinophilic and Non-Eosinophilic Chronic Rhinosinusitis With Nasal Polyps	Cross-sectional study (July 2019-January 2020)	To evaluate the bacterial community composition on distinct types of CRSwNP patients (eosinophilic ECRSwNP and non-eosinophilic NECRSwNP)	73	CRSwNP (34, 16 ECRSwNP and 18 NECRSwNP patients) and 39 healthy control subjects./ China	ECRSwNP: average: 48.3 and NECRSwNP: average: 28.5	Men (36/18 with CRSwNP, 11 with ECRSwNP and 7 with NECRSwNP) and women (37/16 with CRSwNP, 5 with ECRwNP and 11 with NECRSwNP)	Asthma (2 with CRSwNP, 2 with ECRSwNP)	Middle meatus swab samples and blood samples*	Microbial identification using molecular techniques (sequencing and Qpcr, OTUs).	The sinonasal microbiota of the CRSwNP showed significantly decreased bacterial diversity. The Shannon index significantly decreased only in the NECRSwNP but not in the ECRSwNP compared to the HC group./ Firmicutes, Actinobacteria, Proteobacteria and Bacteroidetes were the most representative. / ECRSwNP: Firmicutes, Actinobacteria and Proteobacteria. NECRSwNP: Firmicutes, Actinobacteria and Bacte…	No oral glucocorticoids or antibiotics within 4 weeks before surgery./ ECRSwNP patients showed a significantly higher degree of peripheral blood eosinophil/peripheral blood eosinophil percentage compared to NECRSwNP patients./ Previous surgeries were significantly more prevalent in NECRSwNP./ Asthma comorbidity was significantly more prevalent in ECRSwNP patients.
50	46	2+3	Dobretsov, et al. 2021	A randomized, double-blind, placebo- -controlled study to investigate the use of bacteriophages in patients with chronic rhinosinusitis with nasal polyps	Randomized controlled trial	To investigate the use of bacteriophages in the treatment of CRSwNP	40	CRSwNP (40)/Russia	18-64	-	-	Middle nasal passage swab samples./ Blood serum and nasal lavage fluid.	Microbial identification using standard microbiologic./ Enzyme immunoassay method.	Dramatic decrease in the Streptococci when compared to the placebo group./ Enterobacteriaceae decreased significantly./ The total number of bacteria significantly decreased./ Decrease of cytokines in the nasal lavage fluid (IL-8) and in blood serum (IL-1B) was proved both by the total number of microorganisms and by the concentration of Enterobacteriaceae and Staphylococci.
51	47	1+2	Gan, et al. 2021	The influence of nasal bacterial microbiome diversity on the pathogenesis and prognosis of chronic rhinosinusitis patients with polyps	Cohort study (Prospective study, follow-up 1 year)	To explore nasal microbial diversity effects on the pathogenis and prognosis of CRSwNP	147	CRSwNP (77), CRSsNP (36) and control subjects (34)/China	CRSwNP: average:46.4	Men (86/43 with CRSwNP) and women (61/34 with CRSwNP)	Asthma (14, 11 with CRSwNP), allergic rhinitis (22, 14 with CRSwNP)	Middle meatus swab samples and middle nasal meatus secretions. / NP tissues	Microbial identification using molecular techniques (sequencing, OTUs).	Microbiome richness (Sobs index) was lower in the CRSwNP than control group./ Bacterial phyla with the highest representation: Firmicutes, Proteobacteria, Actinobacteria, Bacteroidetes and Fusobacteria./ Lactobactiullus, Corynebacterium, Staphylococcus, Streptococcus, Escherichia-Shigella, Enterobacter, Haemophilus, Moraxella and Propionibacterium were relatively abundant in CRSwNP group./ The re…	No antibiotics and systemic or topical intranasal steroid treatments within 4 weeks before the operation
52	48	1	Cho, et al. 2021	Microbiome profiling of uncinate tissue and nasal polyps in patients with chronic rhinosinusitis using swab and tissue biopsy	Cross-sectional study (December 2015-August 2016)	To assess the microbial composition in patients with CRS, comparing different sampling methods and disease subtypes	22	CRSwNP (8), (CRSsNP (6) and controls (8)/Republic of Korea	21-76/CRSwNP: average: 48	Men (12/3 with CRSwNP) and women (10/5 with CRSwNP)	Asthma (2/2 with CRSwNP) and atopy (6/1 with CRSwNP)	Middle meatus swab samples, tissue biopsied from the uncinate process (UT) and NP tissue collected intra-operatively	Microbial identification using molecular techniques (sequencing, 16S rRNA).	Bacteroidetes, Firmicutes, Proteobacteria, Actinobacteria and Fusobacteria were the dominant phyla./ NP microbiome composition was identified as compared to UT: The Shannon index (decreased diversity) was significantly decreased in NP compared UT_CRSwNP. The Firmicutes was remarkably reduced in NP, whereas Proteobacteria were more abundant in NP than in UT. Sphingomonas and Sediminibacterium were…	Only 3 of 8 CRSwNP patients had taken preoperative antibiotics within 6 monts. No systemic steroids and antibiotics for at least four weeks before surgery.
53	49	1 (Nasal and fecal microbiota)	Abbas, et al. 2021	Distinct clinical pathology and microbiota in chronic rhinosinusitis with nasal polyps endotypes	Cross-sectional study (December 2017-May 2018)	To invetigate the changes in the clinical, histopathological and hematological properties and the gut and airway microbiota in CRSwNP endotypes	58	CRSwNP (46, 32 ECRSwNP and 14 NECRSwNP patients) and 12 healthy control subjects./ Sudan	CRSwNP: average: 34.7/ ECRSwNP: average:34.8 and NECRSwNP: average: 34.7	Men (26/20 with CRSwNP, 13 with ECRSwNP and 7 with NECRSwNP) and women (32/26 with CRSwNP, 19 with ECRSwNP and 7 with NECRSwNP)	Asthma (4 with CRSwNP, 4 with ECRSwNP) and allergy to penicillin (1 with CRSwNP, 1 with ECRSwNP)	Middle meatus swab (17, 5 with ECRSwNP, 3 with NECRSwNP and 9 control subjects) and fecal samples (10, 6 with ECRSwNP, 4 NECRSwNP and 8 healthy controls) / Nasal polyp tissue and blood samples	Microbial identification using molecular techniques (sequencing, OTUs). /Histopathological and hematologic analysis	In the airway: Reduced alpha diversity of CRSwNP patients in comparison to the control group. Moraxella, Parvimonas and Porphyromonas increased more in the ECRSwNP than in the NECRSwNP. These bacteria wre positively correlated with total white blood cells (TWBCs), CT score and endoscopic score and more associated with the inflammatory process and serious disease. Prevotella 9, Succinivibrio, Laws…	No systemic corticosteroid or antimicrobial therapy within 30 days before sampling.
54	50	1+2	Hoggard, et al. 2021	Multiomic analysis identifies natural intrapatient temporal variability and changes in response to systemic corticosteroid therapy in chronic rhinosinusitis.	Cohort study (Prospective study, follow-up 2 weeks)	To undertake a comprehensive multiomics assessment of nasal polyp tissue transcriptome, proteome and associated bacterial and fungal microbiome in CRSwNP patients	3	CRSwNP (3)/New Zealand	CRSwNP: 46-59	Men (3/3 with CRSwNP) and women (0/0 with CRSwNP)	Asthma (1/1 with CRSwNP)	Nasal polyp tissue biopsies	Microbial identification using molecular techniques (sequencing, ZOTUs). / Transcriptome and proteome	The most abundant bacterial genera included: Staphylococcus, Corynebacterium, Dolosigranulum, Anaerococcus and Propionibacterium. / The most abundant fungal genera included: Malassezia, Candida, Rhodotorula and unclassified members of Malasseziales, Dothideomycetes, Mycosphaerellaceae and Phaeophaeriacea. // A possitive correlation was identified between ZOTUs of Streptococcus and two immunoglobu…	No antibiotics and corticosteroids in the 4 weeks before the study
55	51	1+2	Gan, et al. 2021	The influence of nasal microbiome diversity and inflammatory patterns on the prognosis of nasal polyps	Cohort study (Prospective study, follow-up 1 year)	To explore the effects of nasal microbial diversity and inflammatory types on the prognosis of nasal polyps	77 and control subjects	CRSwNP (77, recurrent (12) and non-recurrent (65)/China	CRSwNP: recurrent: average: 48.6; non-recurrent: average:49.7	Men (34 with CRSwNP, 5 recurrent and 29 non-recurrent) and women (43 with CRSwNP, 7 recurrent and 36 non-recurrent)	Asthma (11 with CRSwNP, 3 recurrent and 8 non-recurrent) and allergic rhinitis (14 with CRSwNP, 4 recurrent and 10 non-recurrent)	Middle meatus swab samples and nasal polyp tissue	Microbial identification using molecular techniques (sequencing, OTUs)./ Immunohistochemical staining and measurement of inflammatory factors using immunoassays	The most abundant bacteria including Firmicutes, Proteobacteria, Actinobacteria, Bacteroidetes, Fusobacteria and Spirochaetae./ Actinobacteria, Corynebacterium and Dolosigranulum were significantly lower in CRSwNP than in th control group./ There was no significant difference in nasal microbiome richness between recurrent and non-recurrent group./ At the genus level, the dominant bacteria were: L…	No antibiotics and systemic or topical intranasal steroid treatments within 4 weeks before the operation
56	52	1	Nepal, et al. 2021	Prophages encoding human immune evasion cluster genes are enriched in Staphylococcus aureus isolated from chronic rhinosinusitis patients with nasal polyps	Cross-sectional study	To identify and characterize prophages present in Staphylococcus aureus from patients suffering from CRS in relation to CRS disease phenotype and severity	67	CRSwNP (30), CRSsNP (28) and control subjects (9)/Australia	-	-	-	Samples obtained a the time of endoscopic sinus surgery	Microbial identification using standard microbiologic techniques*	S. aureus (Intact prophages encoding human immune evasion cluster genes and more frequent in patients with more severe disease)	-
57	53	1	Babu, et al. 2022	Does FESS alter the sinonasal microbiome	Cohort study (Prospective study, November 2017-April 2019, follow-up 6 weeks)	To analyze the alteration in sinonasal microbiome in patients of chronic rhinosinusitis with and without nasal polyposis after functional endoscopic sinus surgery.	35	CRSwNP (20) and CRSsNP (15)/India	12-76, AVERAGE: 40	Men (19) and women (16)		Middle meatus swab samples	Microbial identification using standard microbiologic techniques	Pre-Fess cultures: MRSA predominately followed by S. aureus, Pseudomonas, E. coli and Aspergillus. Post-Fess culture: S. aureus and E. coli	Postoperatively patients were prescribed third generation intravenous cephalosporins during period of hospital stay.
58	54	1	Su, et al. 2022	Pantoea dispersa rhinosinusitis: clinical aspects of a rare sinonasal pathogen	Cross-sectional study (Retrospective, July 2017-July 2019)	To investigate the potential role of Pantoea dispersa in rhinosinusitis	390 (274 finally included who had positive sinus culture)	Acute rhinosinusitis (137) and CRS (84)/Taiwan	20-99, average:53.6	Men (156) and women (118)	Asthma (8, 4 with CRS), allergic rhinitis (75, 32 with CRS)	Nasal swab samples	Microbial identification using standard microbiologic techniques	7 CRSwNP patients had culture growth of only P. dispersa. / CRS with P. dispersa (n=13)
59	55	1	Chegini, et al. 2022	Molecular analysis of dominant paranasal sinus bacteria in patients with and without chronic rhinosinusitis	Cross-sectional study (August 2017-March 2019)	To examine the bacterial communities of the sphenoidal sinus in Iranian patients with and without CRS.	36	CRSwNP (18) and non-CRS (18)/Iran	CRSwNP: 30-63, average: 42.7	Men (18, 9 with CRSwNP) and women (18, 8 with CRSwNP)	Asthma (6)	Sphenoidal sinus surface mucosa swab samples	Microbial identification using molecular techniques (qPCR).	CRSWnp samples were dominated by Actinobacteria (Corynebacterium) and Sapthylococcus spp./ S. pneumoniae and H. influenza were not detected in any of the sample./ S. haemolyticus and P. aeruginosa were significantly more prevalent in CRSwNP patients than non-CRS patients.	No antibiotics within 4 weeks prior to surgery
60	56	1	Xhao, et al. 2022	Predicting the recurrence of chronic rhinosinusitis with nasal polyps using nasal microbiota	Cohort study (Prospective study, August 2014-March 2016,follow-up 5 years )	To determine whether altered nasal microbiota constituents could be used as biomarkers to predict CRSwNP recurrence	85 (60 samples with complete clinical information for the establishment of a predictive model of CRSwNP recurrence)	CRSwNP (85, recurrence: 39, non-recurrence: 46)/ China	CRSwNP: 18-73, average: 46.4 (Recurrence: average: 46.2, Non-recurrence: average: 46.5)	Men (64 with CRSwNP, 28 recurrent and 36 non-recurrent) and women (21 with CRSwNP, 11 recurrent and 10 non-recurrent)	Asthma (17 with CRSwNP, 15 recurrence and 2 non-recurrence)	Middle meatus swab samples	Microbial identification using molecular techniques (sequencing, OTUs).	There was no significant difference in community diversity (OTUs, Shannon diversity index and Chao richness), but both groups showed distinct composition./ Genera from the Proteobacteria and Firmicutes phyla were the major taxa that differed in abundance between the recurrence and non-recurrence groups. / Campylobacter, Bdellovibrio and Aggregatibacter were more abundant in recurrence group. Acti…	No systematic or topical corticosteroids and antibiotics within 4 weeks before ESS)
61	57	1	Odat, et al. 2022	The bacteriology of middle meatus and ethmoid sinuses in Chronic Rhinosinusitis: Epidemiological analysis and surgical impact	Cross-sectional study (Retrospective, 2006-2020)	To explore the difference between sinus bacteriology in CRSwNP and CRSsNP patients, as well as, to analyze the differences in culture results from swabs taken from the middle meatus versus the ethmoid sinus.	448	CRSwNP (160) and CRSsNP (288)/Jordan	Average: 40.0 / CRSwNP: average:39.7	Men (-/96 with CRSwNP) and women (-/64 with CRSwNP)	-	Ethmoid sinus and middle meatus swab samples obtained intraoperatively	Microbial identification using standard microbiologic techniques	The most common microorganism isolated was MRSA, followed by coagulase-negative staphylococci, then S. aureus./ No statistically significant difference on sinus bacteriology between CRSwNP and CRSsNP	No antibiotic or corticosteroid therapy prior to surgery
62	58	1+2	Zhu, et al. 2023	Microbiome and Th cytokines association in chronic rhinosinusitis with or without nasal polyp	Cross-sectional study	To investigate the changes of microbiota and cytokines levels in CRSwNP and CRSsNP patients.	37	CRSwNP (12), CRSsNP (10) and non-CRS control (15)/China	CRSwNP: average: 47.3	Men (24/9 with CRSwNP) and women (13/3 with CRSwNP	-	Secretions collected from the middle nasal canal, maxillary sinus and ethmoid sinus during operation	Microbial identification using molecular techniques (sequencing, OTUs).// Assesment of cytokines levels by ELISA	Staphylococcus, Corynebacterium, Porphyromonas, Serratia, Pseudomonas, Fusobacterium, Carnobacterium, Dolosigranulim, Cultibacterium and Lawsonella were the top 10 genus./ The abundances of Corynebacterium propinquum and Carnobacterium maltaromaticum in CRSwNP were differ from that in control./ Lawsonella, Moraxella, Corynebacterium, Carnobacterium and Hafnia-Obesumbacterium were different./ B-di…	No oral or nasal glucocorticoids within 4 weeks
63	59	1	Lal, et al. 2023	Antibody responses to the host microbiome in chronic rhinosinusitis	Cross-sectional study	To examine evidence of microbial exposure in subjects by probing serum samples of CRS patients and controls for sero-reactivity to microbial protein-directed IgG and IgA	118	CRS (39) and controls (79)/USA	-	-	-	Serum samples	Humoral immune response meassurement using high-throughput microarray protein technology (a CRS-focused Nucleic Acid Programmable Protein Array(NAPPA))	Elevated sero-reactivity againts S. aureus and influenza A virus (H1N1, H3N2) and rhinovirus B14.	No systematic and topical antibiotics and systemic corticosteroids in the last 4 weeks
64	60	1	Shi, et al. 2023	The Nasal Bacteria Microbiome Comparison Among Fungal Ball Sinusitis, Chronic Sinusitis with Polyps	Cross-sectional study	To demonstrate the role of bacteria in the pathogenesis of fungal ball (FB) versus CRSwNP, and also to investigate the differences in microbiome profiles through comparative analysis of microbial community diversity.	43	CRSwNP (10), FB (29) and control (4)/ China	CRSwNP: average: 41.3	Men (15/7 with CRSwNP) and women (28/3 with CRSwNP)	-	Middle meatus and superior meatus swab samples	Microbial identification using molecular techniques (sequencing, OTUs).	The major abundant phyla contained: Firmicutes followed by Proteobacteria, Bacteroidetes and Actinobacteria./ Rumenococcaceae was a major bacteria colonies of CRSwNP group./ The abudance of TM7, Chloroflexi and Bacteroidete were significantly different between the CRSwNP and control groups. / The relative abundance of Ruminococcacea from the phylum of clostridia and Comamonadaceae from the phylum…	No local or systemic antibiotics within the past month.
65	61	1	Jiang, et al. 2023	Comparison of Bacteriology Between Eosinophilic and Noneosinophilic Chronic Rhinosinusitis With Nasal Polyps	Cross-sectional (Retrospective study, September 2005-November 2021)	To compare the nasal bacteriology between ECRSwNP and nECRSwNP	295	CRSwNP (295, - ECRSwNP and - NECRSwNP patients)/ Taiwan	CRSwNP: 20-84, average: 46.1	Men (205 with CRSwNP) and women (90 with CRSwNP)	Asthma (14, ECRSwNP: 9 and nECRSwNP: 5), Aspirin sensitivity (1, nECRSwNP: 1), allergic rhinits (124, ECRSwNP: 70 and nECRSwNP: 54)	Middle meatus swab samples obtained pre-operatively	Microbial identification using standard microbiologic techniques	Culture rates were similar between ECRwNP and nECRSwNP./ S. aureus and coagulase-negative staphylococci were the most common types of bacteria./ Gram-negative aerobes (mainly Haemophilus influenzae and Citrobacter koseri) were significantly more isolated from the nECRSwNP than from the ECRSwNP.	No antibiotic treatment within a week before FESS
66	62	1+2	Bartosik, et al. 2023	The nasal microbiome in patients suffering from non-steroidal anti-inflammatory drugs exacerbated respiratory disease in absence of corticosteroids	Cross-sectional study (Cohort study)	To evaluate the microbial composition in the context of the inflammatory environment in patients suffering from CRSsNP, CRSwNP and N-ERDS	80	CRSwNP (20), CRSsNP (20), N-ERD (20) and non-diseased controls (20)/ Austria	CRSwNP: average: 49.4; N-ERD: average: 46.8	Men (50/ 16 with CRSwNP and 12 with N-AERD) and women (30/ 4 with CRSwNP and 8 with N-ERD)	Asthma (42, 16 with CRSwNP and 20 with N-ERD) and respiratory allergy (32, 8 with CRSwNP and 8 with N-ERD)	Anterior naris and middle meatus swab samples./ Nasal secretions samples	Microbial identification using molecular techniques (sequencing, ASVs)./ Cytokine measurement using electrochemiluminescence technology (mesoscale discovery platform, MSD)	Corynebacteria and Staphylococci showed the highest relative abundances in both CRSwNP and N-ERD./ Corynebacterium, Staphylococcus, Dolosigranulum, Lawsonella, Peptoniphilus, Finegoldia and Anaerococcus./No difference in alpha and beta diversity was observed between the control and CRSwNP groups./ Dolosigranulum was less prevalent and Lawsonella more prevalent in patients with NP than in disease …	No nasal or systematic corticosteroids within two weeks prior to the visit
67	63	1+2*	Liang, et al. 2023	Alterations of nasal microbiome in eosinophilic chronic rhinosinusitis	Cross-sectional study (June 2020-January 2021)	To characterize nasal dysbiosis in a cohort of patients with eCRSwNP and compare the nasal microbiomes of these patients with those of healthy controls.	88	CRSwNP (34, 34 with eCRSwNP), patients without CRSwNP (10) and healthy controls (44)/ China	18-79/ eCRSwNP: 18-67, average: 43.8	Men (69/eCRSwNP: 30) and women (19/eCRSwNP: 4)	Asthma (7) and atopia (7)	Middle meatus brush samples./ Polyp tissue sample	Microbial identification using molecular techniques (sequencing, ASVs and OTUs)./ Histologic evaluation by using standardized procedures of polyp tissue	eCRSwNP had higher bacterial alpha-diversity (Shannon and Chao1 index, intra-individual bacterial diversity)./ Actinobacteria and Firmicutes were the most dominat phyla./ eCRSwNP showed decreased abundance in Propionibacterium, Staphylococcus and Bacillales and increased abundance in Moraxellacea, Pseudomonadales, Acinetobacter and Lachnospiraceae./ eCRSwNP had higher abundances of Gemmatimonadet…	No antibiotics and systemic corticosteroids for at least 4 weeks before suergery
68	64	1+3	Alammar, et al.2024	The Effect of Corticosteroids on Sinus Microbiota in Chronic Rhinosinusitis Patients with Nasal Polyposis	Case-control study (randomized trial and prospective, follow-up 3 month)	To assess the longitudinal effect of corticosteroid therapy on sinus microbiota in CRSwNP patients	44	CRSwNP (29) and healthy subjects (15)/ Canada	-	Men (25, 14 with CRSwNP) and women (18, 14 with CRSwNP)	Asthma (18, 18 with CRSwNP) and aspirin sensitivity (11, 11 with CRSwNP)	Middle meatus swab samples	Microbial identification using standard microbiologic techniques and microbiotyping using MALDI-TOF-MS	The difference between Gram-positive and Gram-negative isolates were not statistically significant between control and the CRSwNP group./ The most prevalent organisms were Staphylococcus and Corynebacterium. // After 3 months from treatment, an increase in the prevalence of Corynebacterium in the group of CRSwNPSA (corticosteroid-prednisone) and antibiotics (Amoxicllin Clavunate) and an increase …	No antibiotics and/or oral corticosteoids for at least one month prior to recruitment.
69	65	1+2	Gan, et al. 2024	The inflammatory microenvironment of nasal polyps in patients with chronic rhinosinusitis and the relationship of this microenvironment with the nasal microbiome	Cross-sectional study (December 2017-December 2018)	To evaluate the nasal microbiome, nasal polyp inflammation mediatiors and inflammatory cell infiltration in CRSwNP patients	77	CRSwNP (77)/China	CRSwNP: average:46.4	Men (34, 34 with CRSwNP) and women (43, 43 with CRSwNP)	Asthma (11 with CRSwNP) and allergic rhinitis (14 with CRSwNP)	Middle meatus swab samples./ Nasal polyp tissue samples and blood samples	Microbial identification using molecular techniques (sequencing, OTUs)./ Measurement of inflammatory factors using immunoassays and molecular techniques (Luminex) as well as inflammatory cells using immunohistochemical staining and flow citometry.	Enterobacter was the most common genus./ Enterobacter was significantly higher in the IL-5-positive nasal polyps group than in the IL-5-negative group.// IL-17 and IL-27 were negatively correlated with Enterobacter and Anaerococcus./ IL-8 was negatively correlated with Enterobacter and Staphylococcus./ IL-18 was positively correlated with Candidatus-Arthromirus and Arthrofilaria and negatively co…	No antibiotics and systemic or topical intranasal steroid treatment within 4 weeks before the operation.
70	66	1	Lee, et al. 2024	Fungal and bacterial microbiome in sinus mucosa of patients with and without Chronic Rhinosinusitis	Cross-sectional study (January 2020-July 2021)	To investigate the fungal and bacterial microbiome of sinus mucosa in CRSwNP and CRSsNP patients versus healthy controls	92	CRSwNP (31), CRSsNP (31) and HC (30)/ USA	Average: 50	Men (47) and women (45)	Asthma (32, 20 with CRSwNP)	Ethmoid tissue and skull base surgery (controls)	Microbial identification using molecular techniques (sequencing,ASV).	2 CRSwNP patients had positive fungal cultures./ The mycobiome composition was not significantly different between controls and CRSwNP. Saccharomycetales and Cutaneotrichosporon were lower among CRSwNP and Alternaria species were higher among CRSwNP./Beta diversity at the ASV and the genus level differed significantly between CRSwNP and controls. /CRSwNP had significantly greater abundance of Alt…	-
		1	Microbiota composition
		2	Microbial dysbiosis and inflammation
		3	Modulation of the microbiota
