# Supplementary material for: The Role of the Gut and Airway Microbiota in Chronic Rhinosinusitis with Nasal Polyps: A Systematic Review
Source: Int J Mol Sci. 2024 Jul 27;25(15):8223. doi: 10.3390/ijms25158223 (PMC11311313; doi:10.3390/ijms25158223)
Supplement: Supplementary file 1 [file ijms-25-08223-s001.zip › Supplementary Data S2_26062024.xlsm]

## Sheet: Intro
							V9 update:
							*Add a new button in Summary tab to synchronize results between Results and Summary tabs
							V8 update:
							*Added judgement-level comment in the summary table
							*Removed "Double click on this column…" label in the comments after enter
							*Corrected spelling mistakes

## Sheet: Results
Basic information													Domain 1. Randomization process										Domain 2. Deviations from intended interventions																		Domain 3. Mising outcome data
Time	Unique ID	Assessor	Study ID	Reference	Experimental	Comparator	Outcome	Results	Aim	Effect of adhering to intervention?	Weight	Sources	1.1	1.2	Note for 1.1&1.2	1.3	Note for 1.3	1.0 Algorithm result	1.0 Assessor's Judgement	1.0 General note	1.0 Optional Question	1.0 Note for optional question	2.1	2.2	Note for 2.1&2.2	2.3	Note for 2.3	2.4	Note for 2.4	2.5	Note for 2.5	2.6	Note for 2.6	2.7	Note for 2.7	2.0 Algorithm result	2.0 Assessor's Judgement	2.0 General Notes	2.0 Optional Question	2.0 Note for optional question	3.1	Note for 3.1	3.2	Note for 3.2	3.3	Note for 3.3&3.4	3.4	Note for 3.4 (not use)	3.0 Algorithm result
2024/02/28 13.56	1	1	1	Varvyanskaya, et al. 2014					assignment to intervention (the 'intention-to-treat' effect)	NA	1	Journal article(s)	Y	NI	All 66 patients were randomly assigned (sealed envelope system) to 1 of 3 study groups	PN		Some concerns	Some concerns				PY	Y	Patients in group 1 (antibiotics for 24 weeks)_x000D_ and group 2 (antibiotics for 12 weeks) began long-term_x000D_ therapy with clarithromycin 250 mg/day on the first post_x000D_ operative day and over 24 weeks (6 months) or 12 weeks (3 months), respectively. On the 7th day after surgery,_x000D_ all patients began maintenance therapy with mometasone_x000D_ furoate nasal spray (Nasonex, MSD, Merc…	N		NA		NA		NI	_x000D_	PN		Some concerns	Some concerns				N	Eleven patients were dropped from the study	PN		PN		NA		Low
2024/02/28 13.49	2	1	5	Korkmaz, et al. 2014					assignment to intervention (the 'intention-to-treat' effect)	NA	1	Journal article(s)	Y	NI	The patients were randomized into two groups	PN		Some concerns	Some concerns				PN	PY		N		NA		NA		NI		PN		Some concerns	Some concerns				Y	34 patients (19 in group I, 15 in group II) completed the study and their data underwent statistical assessment	NA		NA		NA		Low
2024/03/13 14.58	20	1	20	Jain, et al.2018					assignment to intervention (the 'intention-to-treat' effect)	NA	1		Y	Y	CRS were recruited and randomized at a 1:1 ratio using a random number generator to receive either doxycycline (100 mg, twice daily) or prednisone (30 mg, once daily) for 7 days. Sixmajor randomized controlled trials (RCTs) containing a placebo arm have examined antibiotic use in CRS	PN	Patients and investigators were kept blinded to randomization until completion of the study.	Low	Low				N	PY	Patients and investigators were kept blinded to randomization until completion of the study.	PN		NA		NA		PY		NA		Low	Low				Y	All patients were compliant with the study protocol.	NA		NA		NA		Low
2024/03/15 13.58	26	1	26	Ooi, et al. 2019					assignment to intervention (the 'intention-to-treat' effect)	NA	1		Y	Y	Patients were randomized to either the MH arm (n = 10) or the control arm (CON; n = 15), based on a computer-generated list._x000D_ Patients were informed at the start of the trial that both solutions had_x000D_ been made to appear and taste the same.	PY	No the same percetange of CRSwNP in each group and other comorbilities	Some concerns	Some concerns				PN	PY	Patients were informed at the start of the trial that both solutions had_x000D_ been made to appear and taste the same.	Y	Four patients from the MH group were withdrawn from the trial; 1 had spontaneous epistaxis after the first application of MH rinse, which self-resolved; 1 required antibiotic treatment for community-acquired pneu_x000D_ monia during the trial; and 2 had contaminatedMHrinses. Thereafter, 0.01% of benzylkonium chloride was added to all MH and control rinses as a preservative.	PY		N		NI		PY		High	High				PN		PY		NA		NA		Low
2024/04/01 13.28	46	1	46	Dobrestov, et al. 2021					assignment to intervention (the 'intention-to-treat' effect)	NA	1		Y	Y	The patients were randomly assigned to two groups._x000D_ The labeling of drugs was carried out according to a code available to neither doctors nor the patients.	PN		Low	Low				N	N	The labeling of drugs was carried out according to a code available to neither doctors nor the patients.	NA		NA		NA		NI		PN		Some concerns	Some concerns				Y		NA		NA		NA		Low
2024/04/15 13.30	64	1	64	Alammar, et al. 2023					assignment to intervention (the 'intention-to-treat' effect)	NA	1	Journal article(s)	Y	NI	CRSwNP were assigned to one of the two treatment groups using simple randomization.	N		Some concerns	Some concerns				NI	NI		N		NA		NA		NI		PN		Some concerns	Some concerns				Y	29 CRSwNP patients and 15 controls were recruited. The 29 CRSwNP patients were subdivided into 16 patients treated with antibiotics CRSwNP-SA) and 13 without antibiotics (CRSwNP-S).	NA		NA		NA		Low
[truncated: 35 more columns]

## Sheet: Summary
Unique ID	Reviewer	Study ID	Reference	Experimental	Comparator	Outcome	Result	Aim	Effect of adhering to intervention?	Weight	Randomization process	Comment for randomization process	Deviations from intended interventions	Comment for deviations from intended interventions	Missing outcome data	Comment for missing outcome data	Measurement of the outcome	Comment for measurement of the outcome	Selection of the reported result	Comment for selection of the reported result	Overall Bias	Comment for overall bias					Randomization process	Deviations from intended interventions	Mising outcome data	Measurement of the outcome	Selection of the reported result	Overall Bias
1	1	1	Varvyanskaya, et al. 2014					assignment to intervention (the 'intention-to-treat' effect)	NA	1	Some concerns		Some concerns		Low		Low		Some concerns		Some concerns					Assignment to intervention (the 'intention-to-treat' effect)
2	1	5	Korkmaz, et al. 2014					assignment to intervention (the 'intention-to-treat' effect)	NA	1	Some concerns		Some concerns		Low		Low		Low		Some concerns					Total number of study = 6
20	1	20	Jain, et al.2018					assignment to intervention (the 'intention-to-treat' effect)	NA	1	Low		Low		Low		Low		Low		Low					Low risk	33.3	16.7	100	100	83.3	16.7
26	1	26	Ooi, et al. 2019					assignment to intervention (the 'intention-to-treat' effect)	NA	1	Some concerns		High		Low		Low		Low		High					Some concerns	66.7	66.7	0	0	16.7	66.7
46	1	46	Dobrestov, et al. 2021					assignment to intervention (the 'intention-to-treat' effect)	NA	1	Low		Some concerns		Low		Low		Low		Some concerns					High risk	0	16.7	0	0	0	16.7
64	1	64	Alammar, et al. 2023					assignment to intervention (the 'intention-to-treat' effect)	NA	1	Some concerns		Some concerns		Low		Low		Low		Some concerns					Adhering to intervention (the 'per-protocol' effect)
																										Total number of study = 6
																										Low risk	1
																										Some concerns	4
																										High risk	1

## Sheet: Figure (ITT)
Intention-to-treat	Unique ID	Study ID	Experimental	Comparator	Outcome	Weight	D1	D2	D3	D4	D5	Overall
	1	1	NA	NA	NA	1									Low risk
	2	5	NA	NA	NA	1									Some concerns
	20	20	NA	NA	NA	1									High risk
	26	26	NA	NA	NA	1
	46	46	NA	NA	NA	1								D1	Randomisation process
	64	64	NA	NA	NA	1								D2	Deviations from the intended interventions
														D3	Missing outcome data
														D4	Measurement of the outcome
														D5	Selection of the reported result

## Sheet: Figure (PP)
Per-protocol	Unique ID	Study ID	Experimental	Comparator	Outcome	Weight	D1	D2	D3	D4	D5	Overall

## Sheet: Print (ITT)
Unique ID	1	Study ID	1	Assessor	1
Ref or Label	Varvyanskaya, et al. 2014	Aim	assignment to intervention (the 'intention-to-treat' effect)
Experimental		Comparator		Source	Journal article(s)
Outcome		Results		Weight	1
Domain	Signalling question			Response	Comments
Bias arising from the randomization process	1.1 Was the allocation sequence random?			Y	All 66 patients were randomly assigned (sealed envelope system) to 1 of 3 study groups
	1.2 Was the allocation sequence concealed until participants were enrolled and assigned to interventions?			NI
	1.3 Did baseline differences between intervention groups suggest a problem with the randomization process?			PN
	Risk of bias judgement			Some concerns
Bias due to deviations from intended interventions	2.1.Were participants aware of their assigned intervention during the trial?			PY	Patients in group 1 (antibiotics for 24 weeks)_x000D_ and group 2 (antibiotics for 12 weeks) began long-term_x000D_ therapy with clarithromycin 250 mg/day on the first post_x000D_ operative day and over 24 weeks (6 months) or 12 weeks (3 months), respectively. On the 7th day after surgery,_x000D_ all patients began maintenance therapy with mometasone_x000D_ furoate nasal spray (Nasonex, MSD, Merc…
	2.2.Were carers and people delivering the interventions aware of participants' assigned intervention during the trial?			Y
	2.3. If Y/PY/NI to 2.1 or 2.2: Were there deviations from the intended intervention that arose because of the experimental context?			N
	2.4 If Y/PY to 2.3: Were these deviations likely to have affected the outcome?			NA
	2.5. If Y/PY/NI to 2.4: Were these deviations from intended intervention balanced between groups?			NA
	2.6 Was an appropriate analysis used to estimate the effect of assignment to intervention?			NI	_x000D_
	2.7 If N/PN/NI to 2.6: Was there potential for a substantial impact (on the result) of the failure to analyse participants in the group to which they were randomized?			PN
	Risk of bias judgement			Some concerns
Bias due to missing outcome data	3.1 Were data for this outcome available for all, or nearly all, participants randomized?			N	Eleven patients were dropped from the study
	3.2 If N/PN/NI to 3.1: Is there evidence that result was not biased by missing outcome data?			PN
	3.3 If N/PN to 3.2: Could missingness in the outcome depend on its true value?			PN
	3.4 If Y/PY/NI to 3.3: Is it likely that missingness in the outcome depended on its true value?			NA
	Risk of bias judgement			Low
Bias in measurement of the outcome	4.1 Was the method of measuring the outcome inappropriate?			N	Patient assessment was conducted before the surgery and 6, 12, and 24 weeks after surgery, using a visual analogue scale (VAS), 20-item SinoNasal Outcome Test (SNOT-20), acoustic rhinometry, Rhinomanometry, saccharin transit time, nasal endoscopy, computed tomography (CT) of paranasal sinuses, and measurement of the level of eosinophil cationic protein (ECP) in their nasal secretions and microbio…
	4.2 Could measurement or ascertainment of the outcome have differed between intervention groups?			N
	4.3 Were outcome assessors aware of the intervention received by study participants?			NI
	4.4 If Y/PY/NI to 4.3: Could assessment of the outcome have been influenced by knowledge of intervention received?			PN
	4.5 If Y/PY/NI to 4.4: Is it likely that assessment of the outcome was influenced by knowledge of intervention received?			NA
	Risk of bias judgement			Low
Bias in selection of the reported result	5.1 Were the data that produced this result analysed in accordance with a pre-specified analysis plan that was finalized before unblinded outcome data were available for analysis?			Y
	5.2 ... multiple eligible outcome measurements (e.g. scales, definitions, time points) within the outcome domain?			N
	5.3 ... multiple eligible analyses of the data?			N
	Risk of bias judgement			Some concerns
Overall bias	Risk of bias judgement			Some concerns
Unique ID	2	Study ID	5	Assessor	1
Ref or Label	Korkmaz, et al. 2014	Aim	assignment to intervention (the 'intention-to-treat' effect)
Experimental		Comparator		Source	Journal article(s)
Outcome		Results		Weight	1
Domain	Signalling question			Response	Comments
Bias arising from the randomization process	1.1 Was the allocation sequence random?			Y	The patients were randomized into two groups
	1.2 Was the allocation sequence concealed until participants were enrolled and assigned to interventions?			NI
	1.3 Did baseline differences between intervention groups suggest a problem with the randomization process?			PN
	Risk of bias judgement			Some concerns
Bias due to deviations from intended interventions	2.1.Were participants aware of their assigned intervention during the trial?			PN
	2.2.Were carers and people delivering the interventions aware of participants' assigned intervention during the trial?			PY
	2.3. If Y/PY/NI to 2.1 or 2.2: Were there deviations from the intended intervention that arose because of the experimental context?			N
	2.4 If Y/PY to 2.3: Were these deviations likely to have affected the outcome?			NA
	2.5. If Y/PY/NI to 2.4: Were these deviations from intended intervention balanced between groups?			NA
	2.6 Was an appropriate analysis used to estimate the effect of assignment to intervention?			NI
	2.7 If N/PN/NI to 2.6: Was there potential for a substantial impact (on the result) of the failure to analyse participants in the group to which they were randomized?			PN
	Risk of bias judgement			Some concerns
Bias due to missing outcome data	3.1 Were data for this outcome available for all, or nearly all, participants randomized?			Y	34 patients (19 in group I, 15 in group II) completed the study and their data underwent statistical assessment
	3.2 If N/PN/NI to 3.1: Is there evidence that result was not biased by missing outcome data?			NA
	3.3 If N/PN to 3.2: Could missingness in the outcome depend on its true value?			NA
	3.4 If Y/PY/NI to 3.3: Is it likely that missingness in the outcome depended on its true value?			NA
	Risk of bias judgement			Low
Bias in measurement of the outcome	4.1 Was the method of measuring the outcome inappropriate?			N	Scanning electron microscopy, CT and SNOT-20 scores
	4.2 Could measurement or ascertainment of the outcome have differed between intervention groups?			PN
	4.3 Were outcome assessors aware of the intervention received by study participants?			PY
	4.4 If Y/PY/NI to 4.3: Could assessment of the outcome have been influenced by knowledge of intervention received?			PN
	4.5 If Y/PY/NI to 4.4: Is it likely that assessment of the outcome was influenced by knowledge of intervention received?			NA
	Risk of bias judgement			Low
Bias in selection of the reported result	5.1 Were the data that produced this result analysed in accordance with a pre-specified analysis plan that was finalized before unblinded outcome data were available for analysis?			Y
	5.2 ... multiple eligible outcome measurements (e.g. scales, definitions, time points) within the outcome domain?			PN
	5.3 ... multiple eligible analyses of the data?			PN
	Risk of bias judgement			Low
Overall bias	Risk of bias judgement			Some concerns
Unique ID	20	Study ID	20	Assessor	1
Ref or Label	Jain, et al.2018	Aim	assignment to intervention (the 'intention-to-treat' effect)
Experimental		Comparator		Source
Outcome		Results		Weight	1
Domain	Signalling question			Response	Comments
Bias arising from the randomization process	1.1 Was the allocation sequence random?			Y	CRS were recruited and randomized at a 1:1 ratio using a random number generator to receive either doxycycline (100 mg, twice daily) or prednisone (30 mg, once daily) for 7 days. Sixmajor randomized controlled trials (RCTs) containing a placebo arm have examined antibiotic use in CRS
	1.2 Was the allocation sequence concealed until participants were enrolled and assigned to interventions?			Y
	1.3 Did baseline differences between intervention groups suggest a problem with the randomization process?			PN	Patients and investigators were kept blinded to randomization until completion of the study.
	Risk of bias judgement			Low
Bias due to deviations from intended interventions	2.1.Were participants aware of their assigned intervention during the trial?			N	Patients and investigators were kept blinded to randomization until completion of the study.
	2.2.Were carers and people delivering the interventions aware of participants' assigned intervention during the trial?			PY
	2.3. If Y/PY/NI to 2.1 or 2.2: Were there deviations from the intended intervention that arose because of the experimental context?			PN
	2.4 If Y/PY to 2.3: Were these deviations likely to have affected the outcome?			NA
	2.5. If Y/PY/NI to 2.4: Were these deviations from intended intervention balanced between groups?			NA
	2.6 Was an appropriate analysis used to estimate the effect of assignment to intervention?			PY
	2.7 If N/PN/NI to 2.6: Was there potential for a substantial impact (on the result) of the failure to analyse participants in the group to which they were randomized?			NA
	Risk of bias judgement			Low
Bias due to missing outcome data	3.1 Were data for this outcome available for all, or nearly all, participants randomized?			Y	All patients were compliant with the study protocol.
	3.2 If N/PN/NI to 3.1: Is there evidence that result was not biased by missing outcome data?			NA
	3.3 If N/PN to 3.2: Could missingness in the outcome depend on its true value?			NA
	3.4 If Y/PY/NI to 3.3: Is it likely that missingness in the outcome depended on its true value?			NA
	Risk of bias judgement			Low
Bias in measurement of the outcome	4.1 Was the method of measuring the outcome inappropriate?			N
	4.2 Could measurement or ascertainment of the outcome have differed between intervention groups?			N
	4.3 Were outcome assessors aware of the intervention received by study participants?			N	Patients and investigators were kept blinded to randomization until completion of the study.
	4.4 If Y/PY/NI to 4.3: Could assessment of the outcome have been influenced by knowledge of intervention received?			NA
	4.5 If Y/PY/NI to 4.4: Is it likely that assessment of the outcome was influenced by knowledge of intervention received?			NA
	Risk of bias judgement			Low
Bias in selection of the reported result	5.1 Were the data that produced this result analysed in accordance with a pre-specified analysis plan that was finalized before unblinded outcome data were available for analysis?			Y
	5.2 ... multiple eligible outcome measurements (e.g. scales, definitions, time points) within the outcome domain?			N
	5.3 ... multiple eligible analyses of the data?			N
	Risk of bias judgement			Low
Overall bias	Risk of bias judgement			Low
Unique ID	26	Study ID	26	Assessor	1
Ref or Label	Ooi, et al. 2019	Aim	assignment to intervention (the 'intention-to-treat' effect)
Experimental		Comparator		Source
Outcome		Results		Weight	1
Domain	Signalling question			Response	Comments
Bias arising from the randomization process	1.1 Was the allocation sequence random?			Y	Patients were randomized to either the MH arm (n = 10) or the control arm (CON; n = 15), based on a computer-generated list._x000D_ Patients were informed at the start of the trial that both solutions had_x000D_ been made to appear and taste the same.
	1.2 Was the allocation sequence concealed until participants were enrolled and assigned to interventions?			Y
	1.3 Did baseline differences between intervention groups suggest a problem with the randomization process?			PY	No the same percetange of CRSwNP in each group and other comorbilities
	Risk of bias judgement			Some concerns
Bias due to deviations from intended interventions	2.1.Were participants aware of their assigned intervention during the trial?			PN	Patients were informed at the start of the trial that both solutions had_x000D_ been made to appear and taste the same.
	2.2.Were carers and people delivering the interventions aware of participants' assigned intervention during the trial?			PY
	2.3. If Y/PY/NI to 2.1 or 2.2: Were there deviations from the intended intervention that arose because of the experimental context?			Y	Four patients from the MH group were withdrawn from the trial; 1 had spontaneous epistaxis after the first application of MH rinse, which self-resolved; 1 required antibiotic treatment for community-acquired pneu_x000D_ monia during the trial; and 2 had contaminatedMHrinses. Thereafter, 0.01% of benzylkonium chloride was added to all MH and control rinses as a preservative.
	2.4 If Y/PY to 2.3: Were these deviations likely to have affected the outcome?			PY
	2.5. If Y/PY/NI to 2.4: Were these deviations from intended intervention balanced between groups?			N
	2.6 Was an appropriate analysis used to estimate the effect of assignment to intervention?			NI
	2.7 If N/PN/NI to 2.6: Was there potential for a substantial impact (on the result) of the failure to analyse participants in the group to which they were randomized?			PY
	Risk of bias judgement			High
Bias due to missing outcome data	3.1 Were data for this outcome available for all, or nearly all, participants randomized?			PN
	3.2 If N/PN/NI to 3.1: Is there evidence that result was not biased by missing outcome data?			PY
	3.3 If N/PN to 3.2: Could missingness in the outcome depend on its true value?			NA
	3.4 If Y/PY/NI to 3.3: Is it likely that missingness in the outcome depended on its true value?			NA
	Risk of bias judgement			Low
Bias in measurement of the outcome	4.1 Was the method of measuring the outcome inappropriate?			N
	4.2 Could measurement or ascertainment of the outcome have differed between intervention groups?			N
	4.3 Were outcome assessors aware of the intervention received by study participants?			PN
	4.4 If Y/PY/NI to 4.3: Could assessment of the outcome have been influenced by knowledge of intervention received?			NA
	4.5 If Y/PY/NI to 4.4: Is it likely that assessment of the outcome was influenced by knowledge of intervention received?			NA
	Risk of bias judgement			Low
Bias in selection of the reported result	5.1 Were the data that produced this result analysed in accordance with a pre-specified analysis plan that was finalized before unblinded outcome data were available for analysis?			Y
	5.2 ... multiple eligible outcome measurements (e.g. scales, definitions, time points) within the outcome domain?			PN
	5.3 ... multiple eligible analyses of the data?			PN
	Risk of bias judgement			Low
Overall bias	Risk of bias judgement			High
Unique ID	46	Study ID	46	Assessor	1
Ref or Label	Dobrestov, et al. 2021	Aim	assignment to intervention (the 'intention-to-treat' effect)
Experimental		Comparator		Source
Outcome		Results		Weight	1
Domain	Signalling question			Response	Comments
Bias arising from the randomization process	1.1 Was the allocation sequence random?			Y	The patients were randomly assigned to two groups._x000D_ The labeling of drugs was carried out according to a code available to neither doctors nor the patients.
	1.2 Was the allocation sequence concealed until participants were enrolled and assigned to interventions?			Y
	1.3 Did baseline differences between intervention groups suggest a problem with the randomization process?			PN
	Risk of bias judgement			Low
Bias due to deviations from intended interventions	2.1.Were participants aware of their assigned intervention during the trial?			N	The labeling of drugs was carried out according to a code available to neither doctors nor the patients.
	2.2.Were carers and people delivering the interventions aware of participants' assigned intervention during the trial?			N
	2.3. If Y/PY/NI to 2.1 or 2.2: Were there deviations from the intended intervention that arose because of the experimental context?			NA
	2.4 If Y/PY to 2.3: Were these deviations likely to have affected the outcome?			NA
	2.5. If Y/PY/NI to 2.4: Were these deviations from intended intervention balanced between groups?			NA
	2.6 Was an appropriate analysis used to estimate the effect of assignment to intervention?			NI
	2.7 If N/PN/NI to 2.6: Was there potential for a substantial impact (on the result) of the failure to analyse participants in the group to which they were randomized?			PN
	Risk of bias judgement			Some concerns
Bias due to missing outcome data	3.1 Were data for this outcome available for all, or nearly all, participants randomized?			Y
	3.2 If N/PN/NI to 3.1: Is there evidence that result was not biased by missing outcome data?			NA
	3.3 If N/PN to 3.2: Could missingness in the outcome depend on its true value?			NA
	3.4 If Y/PY/NI to 3.3: Is it likely that missingness in the outcome depended on its true value?			NA
	Risk of bias judgement			Low
Bias in measurement of the outcome	4.1 Was the method of measuring the outcome inappropriate?			PN
	4.2 Could measurement or ascertainment of the outcome have differed between intervention groups?			PN
	4.3 Were outcome assessors aware of the intervention received by study participants?			NI
	4.4 If Y/PY/NI to 4.3: Could assessment of the outcome have been influenced by knowledge of intervention received?			PN
	4.5 If Y/PY/NI to 4.4: Is it likely that assessment of the outcome was influenced by knowledge of intervention received?			NA
	Risk of bias judgement			Low
Bias in selection of the reported result	5.1 Were the data that produced this result analysed in accordance with a pre-specified analysis plan that was finalized before unblinded outcome data were available for analysis?			Y
	5.2 ... multiple eligible outcome measurements (e.g. scales, definitions, time points) within the outcome domain?			N
	5.3 ... multiple eligible analyses of the data?			N
	Risk of bias judgement			Low
Overall bias	Risk of bias judgement			Some concerns
Unique ID	64	Study ID	64	Assessor	1
Ref or Label	Alammar, et al. 2023	Aim	assignment to intervention (the 'intention-to-treat' effect)
Experimental		Comparator		Source	Journal article(s)
Outcome		Results		Weight	1
Domain	Signalling question			Response	Comments
Bias arising from the randomization process	1.1 Was the allocation sequence random?			Y	CRSwNP were assigned to one of the two treatment groups using simple randomization.
	1.2 Was the allocation sequence concealed until participants were enrolled and assigned to interventions?			NI
	1.3 Did baseline differences between intervention groups suggest a problem with the randomization process?			N
	Risk of bias judgement			Some concerns
Bias due to deviations from intended interventions	2.1.Were participants aware of their assigned intervention during the trial?			NI
	2.2.Were carers and people delivering the interventions aware of participants' assigned intervention during the trial?			NI
	2.3. If Y/PY/NI to 2.1 or 2.2: Were there deviations from the intended intervention that arose because of the experimental context?			N
	2.4 If Y/PY to 2.3: Were these deviations likely to have affected the outcome?			NA
	2.5. If Y/PY/NI to 2.4: Were these deviations from intended intervention balanced between groups?			NA
	2.6 Was an appropriate analysis used to estimate the effect of assignment to intervention?			NI
	2.7 If N/PN/NI to 2.6: Was there potential for a substantial impact (on the result) of the failure to analyse participants in the group to which they were randomized?			PN
	Risk of bias judgement			Some concerns
Bias due to missing outcome data	3.1 Were data for this outcome available for all, or nearly all, participants randomized?			Y	29 CRSwNP patients and 15 controls were recruited. The 29 CRSwNP patients were subdivided into 16 patients treated with antibiotics CRSwNP-SA) and 13 without antibiotics (CRSwNP-S).
	3.2 If N/PN/NI to 3.1: Is there evidence that result was not biased by missing outcome data?			NA
	3.3 If N/PN to 3.2: Could missingness in the outcome depend on its true value?			NA
	3.4 If Y/PY/NI to 3.3: Is it likely that missingness in the outcome depended on its true value?			NA
	Risk of bias judgement			Low
Bias in measurement of the outcome	4.1 Was the method of measuring the outcome inappropriate?			PN
	4.2 Could measurement or ascertainment of the outcome have differed between intervention groups?			N
	4.3 Were outcome assessors aware of the intervention received by study participants?			PN
	4.4 If Y/PY/NI to 4.3: Could assessment of the outcome have been influenced by knowledge of intervention received?			NA
	4.5 If Y/PY/NI to 4.4: Is it likely that assessment of the outcome was influenced by knowledge of intervention received?			NA
	Risk of bias judgement			Low
Bias in selection of the reported result	5.1 Were the data that produced this result analysed in accordance with a pre-specified analysis plan that was finalized before unblinded outcome data were available for analysis?			Y
	5.2 ... multiple eligible outcome measurements (e.g. scales, definitions, time points) within the outcome domain?			N
	5.3 ... multiple eligible analyses of the data?			N
	Risk of bias judgement			Low
Overall bias	Risk of bias judgement			Some concerns

## Sheet: Print_format (PP)
Unique ID		Study ID		Assessor
Ref or Label		Aim	adhering to intervention (the 'per-protocol' effect)	The effect of adhering to intervention…
Experimental		Comparator		Source
Outcome		Results		Weight
Domain	Signalling question			Response	Comments
Bias arising from the randomization process	1.1 Was the allocation sequence random?
	1.2 Was the allocation sequence concealed until participants were enrolled and assigned to interventions?
	1.3 Did baseline differences between intervention groups suggest a problem with the randomization process?
	Risk of bias judgement
Bias due to deviations from intended interventions	2.1 Were participants aware of their assigned intervention during the trial?
	2.2 Were carers and people delivering the interventions aware of participants' assigned intervention during the trial?
	2.3. [If applicable:] If Y/PY/NI to 2.1 or 2.2: Were important non-protocol interventions balanced across intervention groups?
	2.4. [If applicable:] Were there failures in implementing the intervention that could have affected the outcome?
	2.5. [If applicable:] Was there non-adherence to the assigned intervention regimen that could have affected participants’ outcomes?
	2.6. If N/PN/NI to 2.3, or Y/PY/NI to 2.4 or 2.5: Was an appropriate analysis used to estimate the effect of adhering to the intervention?
	Risk of bias judgement
Bias due to missing outcome data	3.1 Were data for this outcome available for all, or nearly all, participants randomized?
	3.2 If N/PN/NI to 3.1: Is there evidence that result was not biased by missing outcome data?
	3.3 If N/PN to 3.2: Could missingness in the outcome depend on its true value?
	3.4 If Y/PY/NI to 3.3: Is it likely that missingness in the outcome depended on its true value?
	Risk of bias judgement
Bias in measurement of the outcome	4.1 Was the method of measuring the outcome inappropriate?
	4.2 Could measurement or ascertainment of the outcome have differed between intervention groups?
	4.3 Were outcome assessors aware of the intervention received by study participants?
	4.4 If Y/PY/NI to 4.3: Could assessment of the outcome have been influenced by knowledge of intervention received?
	4.5 If Y/PY/NI to 4.4: Is it likely that assessment of the outcome was influenced by knowledge of intervention received?
	Risk of bias judgement
Bias in selection of the reported result	5.1 Were the data that produced this result analysed in accordance with a pre-specified analysis plan that was finalized before unblinded outcome data were available for analysis?
	5.2 ... multiple eligible outcome measurements (e.g. scales, definitions, time points) within the outcome domain?
	5.3 ... multiple eligible analyses of the data?
	Risk of bias judgement
Overall bias	Risk of bias judgement

## Sheet: Print_format (ITT)
Unique ID		Study ID		Assessor
Ref or Label		Aim	assignment to intervention (the 'intention-to-treat' effect)
Experimental		Comparator		Source
Outcome		Results		Weight
Domain	Signalling question			Response	Comments
Bias arising from the randomization process	1.1 Was the allocation sequence random?
	1.2 Was the allocation sequence concealed until participants were enrolled and assigned to interventions?
	1.3 Did baseline differences between intervention groups suggest a problem with the randomization process?
	Risk of bias judgement
Bias due to deviations from intended interventions	2.1.Were participants aware of their assigned intervention during the trial?
	2.2.Were carers and people delivering the interventions aware of participants' assigned intervention during the trial?
	2.3. If Y/PY/NI to 2.1 or 2.2: Were there deviations from the intended intervention that arose because of the experimental context?
	2.4 If Y/PY to 2.3: Were these deviations likely to have affected the outcome?
	2.5. If Y/PY/NI to 2.4: Were these deviations from intended intervention balanced between groups?
	2.6 Was an appropriate analysis used to estimate the effect of assignment to intervention?
	2.7 If N/PN/NI to 2.6: Was there potential for a substantial impact (on the result) of the failure to analyse participants in the group to which they were randomized?
	Risk of bias judgement
Bias due to missing outcome data	3.1 Were data for this outcome available for all, or nearly all, participants randomized?
	3.2 If N/PN/NI to 3.1: Is there evidence that result was not biased by missing outcome data?
	3.3 If N/PN to 3.2: Could missingness in the outcome depend on its true value?
	3.4 If Y/PY/NI to 3.3: Is it likely that missingness in the outcome depended on its true value?
	Risk of bias judgement
Bias in measurement of the outcome	4.1 Was the method of measuring the outcome inappropriate?
	4.2 Could measurement or ascertainment of the outcome have differed between intervention groups?
	4.3 Were outcome assessors aware of the intervention received by study participants?
	4.4 If Y/PY/NI to 4.3: Could assessment of the outcome have been influenced by knowledge of intervention received?
	4.5 If Y/PY/NI to 4.4: Is it likely that assessment of the outcome was influenced by knowledge of intervention received?
	Risk of bias judgement
Bias in selection of the reported result	5.1 Were the data that produced this result analysed in accordance with a pre-specified analysis plan that was finalized before unblinded outcome data were available for analysis?
	5.2 ... multiple eligible outcome measurements (e.g. scales, definitions, time points) within the outcome domain?
	5.3 ... multiple eligible analyses of the data?
	Risk of bias judgement
Overall bias	Risk of bias judgement

## Sheet: Function Tab
	Journal article(s)	NA	Yes		1.1 Was the allocation sequence random?		2.1 Were participants aware of their assigned intervention during the trial?	2.1 Were participants aware of their assigned intervention during the trial?		3.1 Were data for this outcome available for all, or nearly all, participants randomized?	Individually Randomized, Parallel Group Trials	4.1 Was the method of measuring the outcome inappropriate?	assignment to intervention (the 'intention-to-treat' effect)	5.1 Were the data that produced this result analysed in accordance with a pre-specified analysis plan that was finalized before unblinded outcome data were available for analysis?				occurance of non-protocol interventions
NA	Trial protocol	Favours experimental	No (Please include reasons in the note)	Y	1.2 Was the allocation sequence concealed until participants were enrolled and assigned to interventions?	Low	2.2 Were carers and people delivering the interventions aware of participants' assigned intervention during the trial?	2.2 Were carers and people delivering the interventions aware of participants' assigned intervention during the trial?		3.2 If N/PN/NI to 3.1: Is there evidence that the result was not biased by missing outcome data?		4.2 Could measurement or ascertainment of the outcome have differed between intervention groups?	adhering to intervention (the 'per-protocol' effect)	5.2 ... multiple eligible outcome measurements (e.g. scales, definitions, time points) within the outcome domain?				failures in implementing the intervention that could have affected the outcome
Y	Statistical analysis plan (SAP)	Favours comparator		PY	1.3 Did baseline differences between intervention groups suggest a problem with the randomization process?	High	2.3 [If applicable:] If Y/PY/NI to 2.1 or 2.2: Were important nonprotocol interventions balanced across intervention groups?	2.3 If Y/PY/NI to 2.1 or 2.2: Were there deviations from the intended intervention that arose because of the trial context?		3.3 If N/PN to 3.2: Could missingness in the outcome depend on its true value?		4.3 If N/PN/NI to 4.1 and 4.2: Were outcome assessors aware of the intervention received by study participants?		5.3 ... multiple eligible analyses of the data?				non-adherence to their assigned intervention by trial participants
PY	Non-commercial trial registry record (e.g. ClinicalTrials.gov record)	Towards null		PN		Some concerns	2.4 [If applicable:] Were there failures in implementing the intervention that could have affected the outcome?	2.4 If Y/PY to 2.3: Were these deviations likely to have affected the outcome?		3.4 If Y/PY/NI to 3.3: Is it likely that missingness in the outcome depended on its true value?		4.4 If Y/PY/NI to 4.3: Could assessment of the outcome have been influenced by knowledge of intervention received?
PN	Company-owned trial registry record (e.g. GSK Clinical Study Register record)	Away from null		N			2.5 [If applicable:] Was there non-adherence to the assigned intervention regimen that could have affected participants’ outcomes?	2.5. If Y/PY/NI to 2.4: Were these deviations from intended intervention balanced between groups?				4.5 If Y/PY/NI to 4.4: Is it likely that assessment of the outcome was influenced by knowledge of intervention received?
N	“Grey literature” (e.g. unpublished thesis)	Unpredictable		NI			2.6 If N/PN/NI to 2.3, or Y/PY/NI to 2.4 or 2.5: Was an appropriate analysis used to estimate the effect of adhering to the intervention?	2.6 Was an appropriate analysis used to estimate the effect of assignment to intervention?
NI	Conference abstract(s) about the trial							2.7 If N/PN/NI to 2.6: Was there potential for a substantial impact (on the result) of the failure to analyse participants in the group to which they were randomized?
	Regulatory document (e.g. Clinical Study Report, Drug Approval Package)
	Research ethics application
	Grant database summary (e.g. NIH RePORTER, Research Councils UK Gateway to Research)
	Personal communication with trialist
	Personal communication with the sponsor
