# Supplementary material for: The Role of the Gut and Airway Microbiota in Chronic Rhinosinusitis with Nasal Polyps: A Systematic Review
Source: Int J Mol Sci. 2024 Jul 27;25(15):8223. doi: 10.3390/ijms25158223 (PMC11311313; doi:10.3390/ijms25158223)
Supplement: Supplementary file 1 [file ijms-25-08223-s001.zip › Supplementary Data S3_26062024.xlsx]

## Sheet: Hoja1
Id.	Reference	Adequate case definition/Representativeness of the exposed cohort or the sample	Representativeness/ Selection of the non exposed cohort/Sample size	Control selection/Ascertainment of exposure/Non-respondents	Control definition/Outcome was not present at start of study/Ascertainment of the exposure	Comparability	Comparability	Exposure/Assesment of outcome	Method of ascertainment/Follow-up long enough for outcomes to occur/Statistical test	Non-response rate/Adequacy of follow up	Total	QUALITY ASSESSMENT
M1	Liu, et al. 2014	1	1	1	2	1	1	2	1		10	High
M2	Costa, et al. 2014	0	1	0	2	0		2	1		6	Moderate
2	Lee, et al. 2014	0	1	1	1	0	1	1	1	1	7	High
3	Choi, et al. 2014	1	0	0	1	1	1	2	1		7	Moderate
4	Uhliarova, et al. 2014	1	1	1	2	1	1	2	1		10	High
6	Rowan, et al. 2015	1	1	0	1	1	1	1	1	1	8	High
7	Singh, et al. 2015	1	1	1	0	1	1	2	1		8	High
8	Tabet, et al. 2015	0	1	0	2	0		2	1		6	Moderate
9	Liu, et al. 2015	1	1	1	1	2		1	1		8	High
10	Ramakrishnan, et al. 2015	1	1	1	2	1	1	2	1		10	High
11	Gelber, et al. 2016	1	1	1	1	1		2	1		8	High
12	Stern, et al. 2016	1	1	1	2	1	1	2	1		10	High
13	Saibene, et all. 2016	1	1	0	0	0		2	0		4	Low
14	Wos-Oxley, et al. 2016	1	1	1	0	1	1	2	0		7	Moderate
15	Sproson, et al. 2016	0	0	0	0	0		2	1		3	Low
16	Biswas, et al. 2017	1	1	1	0	1	1	2	1		8	High
17	Cope, et al. 2017	1	1	0	1	1	1	2	1		8	High
18	Lal, et al. 2017	1	1	1	2	1	1	2	1		10	High
M3	Zhao, et al. 2018	1	1	1	2	1	1	2	1		10	High
19	Hoggard, et al. 2018	1	1	1	2	1	1	2	1		10	High
21	Karunasagar, et al. 2018	1	1	0	0	0	1	2	0		5	Moderate
22	Wei, et al. 2018	1	1	1	2	1	1	2	1		10	High
23	Cantone, et al. 2018	0	1	0	2	0		2	1		6	Moderate
24	Koeller, et al. 2018	1	0	1	2	1	1	2	1		9	High
25	Chalermwatanachai, et al. 2018	1	1	1	2	1	1	2	1		10	High
M4	Hoggard, et al. 2019	1	1	1	2	1	1	2	1		10	High
27	Vandelaar, et al. 2019	1	1	1	1	0	1	1	1		7	Moderate
28	Mihalj, et al. 2019	0	1	1	1	1		1	1	1	7	High
29	Zahiah, et al. 2019	1	1	0	1	0	1	1	1	1	7	High
30	Kim, et al. 2019	1	1	1	2	1	1	2	1		10	High
31	Biswas, et al. 2019	1	0	1	2	1	1	2	1		9	High
32	Takeda, et al. 2019	1	0	1	2	1		2	0		7	Moderate
33	Gan, et al. 2019	1	1	1	2	1		2	1		9	High
34	Wagner Mackenzie, et al. 2019	1	1	1	0	1	1	2	1		8	High
35	Wang, et al. 2020	0	1	0	2	1		2	1		7	Moderate
36	Endam, et al. 2020	0	1	1	1	1		1	1	1	7	High
37	Wagner Mackenzie, et al. 2020	1	1	1	1	1	1	2	1		9	High
38	Lux, et al. 2020	1	1	1	2	1	1	2	1		10	High
40	Leszczynska, et al. 2020	1	1	1	0	1		2	1		7	Moderate
41	Kim, et al. 2020	1	1	1	2	1	1	2	1		10	High
42	Paramasivan, et al. 2020	1	1	1	2	1	1	2	1		10	High
M5	Cook, et al. 2021	0	1	1	0	1		2	1		6	Moderate
43	Stryjewska-Makuch, et al. 2021	1	1	1	2	1		2	1		9	High
44	Kim, et al. 2021	1	1	1	2	1	1	2	1		10	High
45	Feng, et al. 2021	1	1	1	2	1	1	2	1		10	High
47	Gan, et al. 2021	1	1	1	1	1		1	1	1	8	High
48	Cho, et al. 2021	1	0	1	2	1	1	2	1		9	High
49	Abbas, et al. 2021	1	1	1	2	1	1	2	1		10	High
50	Hoggard, et al. 2021	0	0	0	1	0		1	0	1	3	Low
51	Gan, et al. 2021	0	1	1	1	1	1	1	1	0	7	High
52	Nepal, et al. 2021	1	1	1	2	1	1	2	1		10	High
53	Babu, et al. 2022	1	1	0	1	1		1	1	1	7	High
54	Su, et al. 2022	1	0	0	2	0		2	0		5	Moderate
55	Chegini, et al. 2022	0	1	1	0	1		2	1		6	Moderate
56	Xhao, et al.2022	0	0	1	1	0	1	1	1	1	6	Moderate
57	Odat, et al. 2022	1	1	1	0	0	1	2	1		7	Moderate
58	Zhu, et al. 2023	1	1	1	2	1	1	2	1		10	High
59	Lal, et al. 2023	1	1	1	0	1	1	2	1		8	High
60	Shi, et al. 2023	1	1	1	0	1		2	1		7	Moderate
61	Jiang, et al. 2023	0	1	1	2	1		2	1		8	High
62	Bartosik, et al. 2023	1	1	1	2	1	1	2	1		10	High
63	Liang, et al. 2023	1	1	1	2	1	1	2	1		10	High
65	Gan, et al. 2024	0	1	0	2	0		2	1		6	Moderate
66	Lee, et al. 2024	1	1	1	2	1	1	2	1		10	High
		14	9	14	13	13	0	0	6	1
		Adequate case definition	Representativeness	Control selection	Control definition	Comparability	Comparability	Exposure	Method of ascertainment	Non-response rate		3	0.046875	Low	4.6875
												16	0.25	Moderate	25
												43	0.671875	High	67.1875
